# Supplementary material for: Resistance to the herbicide metribuzin conferred to Arabidopsis thaliana by targeted base editing of the chloroplast genome
Source: Plant Biotechnol J. 2024 Oct 20;23(1):204–15. doi: 10.1111/pbi.14490 (PMC11672748; doi:10.1111/pbi.14490)
Supplement: Supplementary file 2 — Table S1 Sequence of the D1 protein. Table S2 Genotypes of T1 plants of psbA655‐1 and psbA655_2. Table S3 Genotypes of T1 plants of psbA752‐6_v2. Table S4 Genotypes of T2 plants of psbA655‐1 and psbA752‐6_v2. Table S5 T1 and T2 plants whose progenies were subjected to metribuzin resistance test and other phenotyping assays. Table S6 Base editing frequency of T1 plants of psbA752‐6_v2 (V219I mutants background). Table S7 The sequences that the TALE domains bind to. Table S8 Primer sequences used in this study. [file PBI-23-204-s001.xlsx]

## Sheet: Table S1
Supplementary Table 1. Sequence of the D1 protein. 211th, 213th, 215th, 217th-221st, 223rd, 225th-227th, 229th, 232nd, 236th, 237th, 239th-241st, 244th-269th, and 271st-275th amino acids are 100% conserved among all of the examined organisms except for herbicide-resistant weeds.
Scientific name	Amino acids							protein sequence from 211th to 275th amino acids	Reference sequence	Classification						Note
	218th	219th	251st	255th	264th	266th	274th						Order	Family	Genus
Synechocystis sp. PCC 6803	Leu	Val	Ala	Phe	Ser	Asn	Phe	FSAMHGSLVTSSLVRETTEVESQNYGYKFGQEEETYNIVAAHGYFGRLIFQYASFNNSRSLHFFL	NC_000911.1	Photosynthetic bacteria			Synechococcales	Merismopediaceae	Synechocystis	Copy 1 (7,299-8,311)
	Leu	Val	Ala	Phe	Ser	Asn	Phe	FSAMHGSLVTSSLVRETTEVESQNYGYKFGQEEETYNIVAAHGYFGRLIFQYASFNNSRSLHFFL								Copy 2 (1,819,997-1,818,915)
	Leu	Val	Ala	Phe	Ser	Asn	Phe	FAAMHGSLVTSSLIRETTEVESQNQGYKFGQEEETYNIVAAHGYFGRLIFQYASFNNSRALHFFL								Copy 3 (3,523,717-3,524,799)
Synechocystis sp. PCC 6714	Leu	Val	Ala	Phe	Ser	Asn	Phe	FSAMHGSLVTSSLVRETTEVESQNYGYKFGQEEETYNIVAAHGYFGRLIFQYASFNNSRSLHFFL	CP007542.1							Copy 1 (680,772-679,690)
	Leu	Val	Ala	Phe	Ser	Asn	Phe	FSAMHGSLVTSSLVRETTEVESQNYGYKFGQEEETYNIVAAHGYFGRLIFQYASFNNSRSLHFFL								Copy 2 (1,053,887-1,052,805)
Chlamydomonas reinhardtii	Leu	Val	Ala	Phe	Ser	Asn	Phe	FSAMHGSLVTSSLIRETTENESANEGYRFGQEEETYNIVAAHGYFGRLIFQYASFNNSRSLHFFL	BK000554.2	Green algae			Volvocales	Chlamydomonadaceae	Chlamydomonas	Copy 1 (55,413-48,775)
	Leu	Val	Ala	Phe	Ser	Asn	Phe	FSAMHGSLVTSSLIRETTENESANEGYRFGQEEETYNIVAAHGYFGRLIFQYASFNNSRSLHFFL								Copy 2 (138,790-145,428)
Marchantia polymorpha	Leu	Val	Ala	Phe	Ser	Asn	Phe	FSAMHGSLVTSSLIRETTENESANAGYKFGQEEETYNIVAAHGYFGRLIFQYASFNNSRSLHFFL	NC_042505.1	Bryophytes			Marchantiales	Marchantiaceae	Marchantia
Physcomitrella patens	Leu	Val	Ala	Phe	Ser	Asn	Phe	FSAMHGSLVTSSLIRETTENESANAGYKFGQEEETYNIVAAHGYFGRLIFQYASFNNSRSLHFFL	NC_005087.2				Funariales	Funariaceae	Physcomitrella
Anthoceros formosae	Leu	Val	Ala	Phe	Ser	Asn	Phe	FSAMHGSLVTSSLIRETTENESANAGYKFGQEEETYNIVAAHGYFGRLIFQYASFNNSRSLHFFL	NC_004543.1				Anthocerotales	Anthocerotaceae	Anthoceros
Isoetes butleri	Leu	Val	Ala	Phe	Ser	Asn	Phe	FSAMHGSLVTSSLIRETTENESANAGYKFGQEEETYNIVAAHGYFGRLIFQYASFNNSRSLHFFL	NC_038071.1	Tracheophytes	Lycophytes		Isoetales	Isoetaceae	Isoetes
Lycopodium clavatum	Leu	Val	Ala	Phe	Ser	Asn	Phe	FSAMHGSLVTSSLIRETTENESANAGYKFGQEEETYNIVAAHGYFGRLIFQYASFNNSRSLHFFL	NC_040994.1				Lycopodiales	Lycopodiaceae	Lycopodium
Selaginella tamariscina	Leu	Val	Ala	Phe	Ser	Asn	Phe	FSAMHGSLVTSSLIRETTENESANAGYRFGQEEETYNIVAAHGYFGRLIFQYASFNNSRSLHFFL	NC_041646.1				Selaginellales	Selaginellaceae	Selaginella
Acrostichum speciosum	Leu	Val	Ala	Phe	Ser	Asn	Phe	FSAMHGSLVTSSLIRETTENESANAGYKFGQEEETYNIVAAHGYFGRLIFQYASFNNSRSLHFFL	NC_053768.1		Monilophytes		Polypodiales	Pteridaceae	Acrostichum
Marattia cicutifolia	Leu	Val	Ala	Phe	Ser	Asn	Phe	FSAMHGSLVTSSLIRETTENESANAGYKFGQEEETYNIVAAHGYFGRLIFQYASFNNSRSLHFFL	NC_051978.1				Marattiales	Marattiaceae	Marattia
Equisetum hyemale	Leu	Val	Ala	Phe	Ser	Asn	Phe	FSAMHGSLVTSSLIRETTENESANAGYKFGQEEETYNIVAAHGYFGRLIFQYASFNNSRSLHFFL	NC_020146.1				Equisetales	Equisetaceae	Equisetum
Botrychium lunaria	Leu	Val	Ala	Phe	Ser	Asn	Phe	FSAMHGSLVTSSLIRETTENESANAGYKFGQEEETYNIVAAHGYFGRLIFQYASFNNSRSLHFFL	NC_048457.1				Ophioglossales	Ophioglossaceae	Botrychium
Psilotum nudum	Leu	Val	Ala	Phe	Ser	Asn	Phe	FSAMHGSLVTSSLIRETTENESANAGYKFGQEEETYNIVAAHGYFGRLIFQYASFNNSRSLHFFL	NC_003386.1				Psilotales	Psilotaceae	Psilotum
Cycas revoluta	Leu	Val	Ala	Phe	Ser	Asn	Phe	FSAMHGSLVTSSLIRETTENESANAGYKFGQEGETYNIVAAHGYFGRLIFQYASFNNSRSLHFFL	NC_020319.1		Gymnosperms		Cycadales	Cycadaceae	Cycas
Zamia furfuracea	Leu	Val	Ala	Phe	Ser	Asn	Phe	FSAMHGSLVTSSLIRETTENESANAGYKFGQEGETYNIVAAHGYFGRLIFQYASFNNSRSLHFFL	NC_026040.1					Zamiaceae	Zamia
Ginkgo biloba	Leu	Val	Ala	Phe	Ser	Asn	Phe	FSAMHGSLVTSSLIRETTENESANAGYKFGQEEETYNIVAAHGYFGRLIFQYASFNNSRSLHFFL	NC_016986.1				Ginkgoales	Ginkgoaceae	Ginkgo
Gnetum gnemon	Leu	Val	Ala	Phe	Ser	Asn	Phe	FSAMHGSLVTSSLIRETTESESANAGYKFGQEEETYNIVAAHGYFGRLIFQYASFNNSRALHFFL	NC_026301.1				Gnetales	Gnetaceae	Gnetum
Gnetum luofuense	Leu	Val	Ala	Phe	Ser	Asn	Phe	FSAMHGSLVTSSLIRETTESESANAGYKFGQEEETYNIVAAHGYFGRLIFQYASFNNSRSLHFFL	NC_050277.1
Pinus aristata	Leu	Val	Ala	Phe	Ser	Asn	Phe	FSAMHGSLVTSSLIRETTENQSANAGYKFGQEEETYNIVAAHGYFGRLIFQYASFNNSRSLHFFL	NC_039809.1				Pinales	Pinaceae	Pinus
Cryptomeria japonica	Leu	Val	Ala	Phe	Ser	Asn	Phe	FSAMHGSLVTSSLIRETTENESANAGYKFGQEEETYNIVAAHGYFGRLIFQYASFNNSRSLHFFL	NC_010548.1					Cupressaceae	Cryptomeria
Chamaecyparis pisifera	Leu	Val	Ala	Phe	Ser	Asn	Phe	FSAMHGSLVTSSLIRETTENESANAGYKFGQEEETYNIVAAHGYFGRLIFQYASFNNSRSLHFFL	NC_057503.1						Chamaecyparis
Amborella trichopoda	Leu	Val	Ala	Phe	Ser	Asn	Phe	FSAMHGSLVTSSLIRETTENESANAGYRFGQEEETYNIVAAHGYFGRLIFQYASFNNSRSLHFFL	NC_005086.1		Angiosperms		Amborellales	Amborellaceae	Amborella
Nymphaea colorata	Leu	Val	Ala	Phe	Ser	Asn	Phe	FSAMHGSLVTSSLIRETTENESANEGYRFGQEEETYNIVAAHGYFGRLIFQYASFNNSRSLHFFL	NC_057562.1				Nymphaeales	Nymphaeaceae	Nymphaea
Brasenia schreberi	Leu	Val	Ala	Phe	Ser	Asn	Phe	FSAMHGSLVTSSLIRETTENESANAGYRFGQEEETYNIVAAHGYFGRLIFQYASFNNSRSLHFFL	NC_031343.2					Cabombaceae	Brasenia
Trithuria inconspicua	Leu	Val	Ala	Phe	Ser	Asn	Phe	FSAMHGSLVTSSLIRETTENESANAGYRFGQEEETYNIVAAHGYFGRLIFQYASFNNSRSLHFFL	NC_020372.1					Hydatellaceae	Trithuria
Illicium brevistylum	Leu	Val	Ala	Phe	Ser	Asn	Phe	FSAMHGSLVTSSLIRETTENESANAGYRFGQEEETYNIVAAHGYFGRLIFQYASFNNSRSLHFFL	NC_067872.1				Austrobaileyales	Schisandraceae	Illicium
Sarcandra glabra	Leu	Val	Ala	Phe	Ser	Asn	Phe	FSAMHGSLVTSSLIRETTENESANAGYKFGQEGETYNIVAAHGYFGRLIFQYASFNNSRSLHFFL	NC_039621.1				Chloranthales	Chloranthaceae	Sarcandra
Cinnamomum camphora	Leu	Val	Ala	Phe	Ser	Asn	Phe	FSAMHGSLVTSSLIRETTENESANAGYRFGQEEETYNIVAAHGYFGRLIFQYASFNNSRSLHFFL	NC_035882.1				Laurales	Lauraceae	Camphora
Calycanthus chinensis	Leu	Val	Ala	Phe	Ser	Asn	Phe	FSAMHGSLVTSSLIRETTENESANAGYRFGQEEETYNIVAAHGYFGRLIFQYASFNNSRSLHFFL	NC_037504.1					Calycanthaceae	Calycanthus
Magnolia liliiflora	Leu	Val	Ala	Phe	Ser	Asn	Phe	FSAMHGSLVTSSLIRETTENESANEGYRFGQEEETYNIVAAHGYFGRLIFQYASFNNSRSLHFFL	NC_023238.1				Magnoliales	Magnoliaceae	Magnolia
Annona cherimola	Leu	Val	Ala	Phe	Ser	Asn	Phe	FSAMHGSLVTSSLIRETTENESANEGYRFGQQEETYNIVAAHGYFGRLIFQYASFNNSRSLHFFL	NC_030166.1					Annonaceae	Annona
Drimys granadensis	Leu	Val	Ala	Phe	Ser	Asn	Phe	FSAMHGSLVTSSLIRETTENESANEGYRFGQEEETYNIVAAHGYFGRLIFQYASFNNSRSLHFFL	NC_008456.1				Canellales	Winteraceae	Drimys
Piper nigrum	Leu	Val	Ala	Phe	Ser	Asn	Phe	FSAMHGSLVTSSLIRETTENESANEGYRFGQEEETYNIVAAHGYFGRLIFQYASFNNSRSLHFFL	NC_034692.1				Piperales	Piperaceae	Piper
Houttuynia cordata	Leu	Val	Ala	Phe	Ser	Asn	Phe	FSAMHGSLVTSSLIRETTENESANEGYRFGQEEETYNIVAAHGYFGRLIFQYASFNNSRSLHFFL	NC_047437.1					Saururaceae	Houttuynia
Aristolochia debilis	Leu	Val	Ala	Phe	Ser	Asn	Phe	FSAMHGSLVTSSLIRETTENESANEGYRFGQEEETYNIVAAHGYFGRLIFQYASFNNSRSLHFFL	NC_036153.1					Aristolochiaceae	Aristolochia
Acorus calamus	Leu	Val	Ala	Phe	Ser	Asn	Phe	FSAMHGSLVTSSLIRETTENESANEGYRFGQEEETYNIVAAHGYFGRLIFQYASFNNSRSLHFFL	NC_007407.1			Monocots	Acorales	Acoraceae	Acorus
Sagittaria trifolia	Leu	Val	Ala	Phe	Ser	Asn	Phe	FSAMHGSLVTSSLIRETTENESANEGYRFGQEEETYNIVAAHGYFGRLIFQYASFNNSRSLHFFL	NC_044119.1				Alismatales	Alismataceae	Sagittaria
Colocasia esculenta	Leu	Val	Ala	Phe	Ser	Asn	Phe	FSAMHGSLVTSSLIRETTENESANAGYRFGQEEETYNIVAAHGYFGRLIFQYASFNNSRSLHFFL	NC_016753.1					Araceae	Colocasia
Tofieldia thibetica	Leu	Val	Ala	Phe	Ser	Asn	Phe	FSAMHGSLVTSSLIRETTENESANEGYRFGQEEETYNIVAAHGYFGRLIFQYASFNNSRSLHFFL	NC_029813.1					Tofieldiaceae	Tofieldia
Butomus umbellatus	Leu	Val	Ala	Phe	Ser	Asn	Phe	FSAMHGSLVTSSLIRETTENESANEGYRFGQEEETYNIVAAHGYFGRLIFQYASFNNSRSLHFFL	NC_051949.1					Butomaceae	Butomus
Alocasia cucullata	Leu	Val	Ala	Phe	Ser	Asn	Phe	FSAMHGSLVTSSLIRETTENESANAGYRFGQEEETYNIVAAHGYFGRLIFQYASFNNSRSLHFFL	NC_060696.1					Araceae	Alocasia
Aponogeton abyssinicus	Leu	Val	Ala	Phe	Ser	Asn	Phe	FSAMHGSLVTSSLIRETTENESANEGYRFGQEEETYNIVAAHGYFGRLIFQYASFNNSRSLHFFL	NC_053910.1					Aponogetonaceae	Aponogeton
Ruppia brevipedunculata	Leu	Val	Ala	Phe	Ser	Asn	Phe	FSAMHGSLVTSSLIRETTENESANEGYRFGQEEETYNIVAAHGYFGRLIFQYASFNNSRSLHFFL	NC_051974.1					Ruppiaceae	Ruppia
Potamogeton perfoliatus	Leu	Val	Ala	Phe	Ser	Asn	Phe	FSAMHGSLVTSSLIRETTENESANEGYRFGQEEETYNIVAAHGYFGRLIFQYASFNNSRSLHFFL	NC_029814.1					Potamogetonaceae	Potamogeton
Japonolirion osense	Leu	Val	Ala	Phe	Ser	Asn	Phe	FSAMHGSLVTSSLIRETTENESANEGYRFGQEEETYNIVAAHGYFGRLIFQYASFNNSRSLHFFL	NC_036154.1				Petrosaviales	Petrosaviaceae	Japonolirion
Dioscorea japonica	Leu	Val	Ala	Phe	Ser	Asn	Phe	FSAMHGSLVTSSLIRETTENESANEGYKFGQEGETYNIVAAHGYFGRLIFQYASFNNSRSLHFFL	NC_057066.1				Dioscoreales	Dioscoreaceae	Dioscorea
Aletris fauriei	Leu	Val	Ala	Phe	Ser	Asn	Phe	FSAMHGSLVTSSLIRETTENESANEGYRFGQEEETYNIVAAHGYFGRLIFQYASFNNSRSLHFFL	NC_033412.1					Nartheciaceae	Aletris
Pandanus tectorius	Leu	Val	Ala	Phe	Ser	Asn	Phe	FSAMHGSLVTSSLIRETTENESANEGYRFGQEEETYNIVAAHGYFGRLIFQYASFNNSRSLHFFL	NC_042747.1				Pandanales	Pandanaceae	Pandanus
Acanthochlamys bracteata	Leu	Val	Ala	Phe	Ser	Asn	Phe	FSAMHGSLVTSSLIRETTENESANEGYRFGQEEETYNIVAAHGYFGRLIFQYASFNNSRSLHFFL	NC_057310.1					Velloziaceae	Acanthochlamys
Croomia heterosepala	Leu	Val	Ala	Phe	Ser	Asn	Phe	FSAMHGSLVTSSLIRETTENESANEGYRFGQEEETYNIVAAHGYFGRLIFQYASFNNSRSLHFFL	NC_039673.1					Stemonaceae	Croomia
Carludovica palmata	Leu	Val	Ala	Phe	Ser	Asn	Phe	FSAMHGSLVTSSLIRETTENESANAGYRFGQEEETYNIVAAHGYFGRLIFQYASFNNSRSLHFFL	NC_026786.1					Cyclanthaceae	Carludovica
Lilium amoenum	Leu	Val	Ala	Phe	Ser	Asn	Phe	FSAMHGSLVTSSLIRETTENESANEGYRFGQEEETYNIVAAHGYFGRLIFQYASFNNSRSLHFFL	NC_053564.1				Liliales	Liliaceae	Lilium
Smilax china	Leu	Val	Ala	Phe	Ser	Asn	Phe	FSAMHGSLVTSSLIRETTENESANEGYRFGQEEETYNIVAAHGYFGRLIFQYASFNNSRSLHFFL	NC_049022.1					Smilacaceae	Smilax
Philesia magellanica	Leu	Val	Ala	Phe	Ser	Asn	Phe	FSAMHGSLVTSSLIRETTENESANAGYRFGQEEETYNIVAAHGYFGRLIFQYASFNNSRSLHFFL	NC_049020.1					Philesiaceae	Philesia
Ripogonum scandens	Leu	Val	Ala	Phe	Ser	Asn	Phe	FSAMHGSLVTSSLIRETTENESANAGYRFGQEEETYNIVAAHGYFGRLIFQYASFNNSRSLHFFL	NC_049021.1					Ripogonaceae	Ripogonum
Androcymbium greuterocymbium	Leu	Val	Ala	Phe	Ser	Asn	Phe	FSAMHGSLVTSSLIRETTENESANEGYRFGQEEETYNIVAAHGYFGRLIFQYASFNNSRSLHFFL	NC_049014.1					Colchicaceae	Androcymbium
Petermannia cirrosa	Leu	Val	Ala	Phe	Ser	Asn	Phe	FSAMHGSLVTSSLIRETTENESANEGYKFGQEGETYNIVAAHGYFGRLIFQYASFNNSRSLHFFL	NC_049019.1					Petermanniaceae	Petermannia
Heloniopsis tubiflora	Leu	Val	Ala	Phe	Ser	Asn	Phe	FSAMHGSLVTSSLIRETTENESANAGYRFGQEEETYNIVAAHGYFGRLIFQYASFNNSRSLHFFL	NC_027159.1					Melanthiaceae	Heloniopsis
Campynema lineare	Leu	Val	Ala	Phe	Ser	Asn	Phe	FSAMHGSLVTSSLIRETTENESANEGYRFGQEEETYNIVAAHGYFGRLIFQYASFNNSRSLHFFL	NC_026785.1					Campynemataceae	Campynema
Agave amaniensis	Leu	Val	Ala	Phe	Ser	Asn	Phe	FSAMHGSLVTSSLIRETTENESANEGYRFGQEEETYNIVAAHGYFGRLIFQYASFNNSRSLHFFL	NC_058311.1				Asparagales	Asparagaceae	Agave
Asparagus officinalis	Leu	Val	Ala	Phe	Ser	Asn	Phe	FSAMHGSLVTSSLIRETTENESANEGYRFGQEEETYNIVAAHGYFGRLIFQYASFNNSRSLHFFL	NC_034777.1						Asparagus	Metribuzin available
Allium cepa	Leu	Val	Ala	Phe	Ser	Asn	Phe	FSAMHGSLVTSSLIRETTENESANEGYRFGQEEETYNIVAAHGYFGRLIFQYASFNNSRSLHFFL	NC_024813.1					Amaryllidaceae	Allium
Aloe arborescens	Leu	Val	Ala	Phe	Ser	Asn	Phe	FSAMHGSLVTSSLIRETTENESANEGYRFGQEEETYNIVAAHGYFGRLIFQYASFNNSRSLHFFL	NC_066013.1					Asphodelaceae	Aloe
Iris sanguinea	Leu	Val	Ala	Phe	Ser	Asn	Phe	FSAMHGSLVTSSLIRETTENESANEGYRFGQEEETYNIVAAHGYFGRLIFQYASFNNSRSLHFFL	NC_029227.1					Iridaceae	Iris
Curculigo orchioides	Leu	Val	Ala	Phe	Ser	Asn	Phe	FSAMHGSLVTSSLIRETTENESANEGYRFGQEEETYNIVAAHGYFGRLIFQYASFNNSRSLHFFL	NC_053892.1					Hypoxidaceae	Curculigo
Astelia australiana	Leu	Val	Ala	Phe	Ser	Asn	Phe	FSAMHGSLVTSSLIRETTENESANEGYRFGQDEETYNIVAAHGYFGRLIFQYASFNNSRSLHFFL	NC_045865.1					Asteliaceae	Astelia
Phalaenopsis aphrodite	Leu	Val	Ala	Phe	Ser	Asn	Phe	FSAMHGSLVTSSLIRETTENESANEGYRFGQEEETYNIVAAHGYFGRLIFQYASFNNSRSLHFFL	NC_007499.1					Orchidaceae	Phalaenopsis
Cymbidium kanran	Leu	Val	Ala	Phe	Ser	Asn	Phe	FSAMHGSLVTSSLIRETTENESANEGYRFGQEEETYNIVAAHGYFGRLIFQYASFNNSRSLHFFL	NC_029711.1						Cymbidium
Baxteria australis	Leu	Val	Ala	Phe	Ser	Asn	Phe	FSAMHGSLVTSSLIRETTENESANEGYRFGQEEETYNIVAAHGYFGRLIFQYASFNNSRSLHFFL	NC_029970.1				Arecales	Dasypogonaceae	Baxteria
Acoelorrhaphe wrightii	Leu	Val	Ala	Phe	Ser	Asn	Phe	FSAMHGSLVTSSLIRETTENESANAGYRFGQEEETYNIVAAHGYFGRLIFQYASFNNSRSLHFFL	NC_029973.1					Arecaceae	Acoelorrhaphe
Oryza sativa	Leu	Val	Ala	Phe	Ser	Asn	Phe	FSAMHGSLVTSSLIRETTENESANEGYRFGQEEETYNIVAAHGYFGRLIFQYASFNNSRSLHFFL	NC_001320.1				Poales	Poaceae	Oryza
Setaria italica	Leu	Val	Ala	Phe	Ser	Asn	Phe	FSAMHGSLVTSSLIRETTENESANEGYKFGQEEETYNIVAAHGYFGRLIFQYASFNNSRSLHFFL	NC_022850.1						Setaria
	Leu	Val	Ala	Phe	Gly	Asn	Phe	FSAMHGSLVTSSLIRETTENESANEGYKFGQEEETYNIVAAHGYFGRLIFQYAGFNNSRSLHFFL	N/A							Resistant to atrazine (https://doi.org/10.1007/s10725-007-9181-3)
Sorghum bicolor	Leu	Val	Ala	Phe	Ser	Asn	Phe	FSAMHGSLVTSSLIRETTENESANEGYKFGQEEETYNIVAAHGYFGRLIFQYASFNNSRSLHFFL	NC_008602.1						Sorghum
Zea mays	Leu	Val	Ala	Phe	Ser	Asn	Phe	FSAMHGSLVTSSLIRETTENESANEGYKFGQEEETYNIVAAHGYFGRLIFQYASFNNSRSLHFFL	NC_001666.2						Zea
Saccharum hybrid	Leu	Val	Ala	Phe	Ser	Asn	Phe	FSAMHGSLVTSSLIRETTENESANEGYKFGQEEETYNIVAAHGYFGRLIFQYASFNNSRSLHFFL	AP006714.1						Saccharum	Metribuzin available
Poa annua	Leu	Val	Ala	Phe	Ser	Asn	Phe	FSAMHGSLVTSSLIRETTENESANEGYKFGQEEETYNIVAAHGYFGRLIFQYASFNNSRSLHFFL	NC_036973.1						Poa
	Leu	Val	Ala	Phe	Gly	Asn	Phe	FSAMHGSLVTSSLIRETTENESANEGYKFGQEEETYNIVAAHGYFGRLIFQYAGFNNSRSLHFFL	N/A							Resistant to metribuzin (https://doi.org/10.1007/BF00289128)
	Leu	Ile	Ala	Phe	Ser	Asn	Phe	FSAMHGSLITSSLIRETTENESANEGYKFGQEEETYNIVAAHGYFGRLIFQYASFNNSRSLHFFL	N/A							Resistant to metribuzin (https://doi.org/10.1002/(SICI)1526-4998(200003)56:3%3C209::AID-PS117%3E3.0.CO;2-8)
Joinvillea ascendens	Leu	Val	Ala	Phe	Ser	Asn	Phe	FSAMHGSLVTSSLIRETTENESANEGYRFGQEEETYNIVAAHGYFGRLIFQYASFNNSRSLHFFL	NC_031427.1					Joinvilleaceae	Joinvillea
Flagellaria indica	Leu	Val	Ala	Phe	Ser	Asn	Phe	FSAMHGSLVTSSLIRETTENESANEGYRFGQEEETYNIVAAHGYFGRLIFQYASFNNSRSLHFFL	NC_058648.1					Flagellariaceae	Flagellaria
Anarthria humilis	Leu	Val	Ala	Phe	Ser	Asn	Phe	FSAMHGSLVTSSLIRETTENESANEGYRFGQEEETYNIVAAHGYFGRLIFQYASFNNSRSLHFFL	NC_061299.1					Restionaceae	Anarthria
Carex capillifolia	Leu	Val	Ala	Phe	Ser	Asn	Phe	FSAMHGSLVTSSLIRETTENESANEGYRFGQEEETYNIVAAHGYFGRLIFQYASFNNSRSLHFFL	NC_061252.1					Cyperaceae	Carex
Cyperus difformis	Leu	Val	Ala	Phe	Ser	Asn	Phe	FSAIHDSLVTSSLIRETTENESAIAGYRFGQEEETYNIVAAHGYFGRLIFQYASFNNSRSLHFFL	MK423991.1						Cyperus
	Leu	Ile	Ala	Phe	Ser	Asn	Phe	FSAIHDSLITSSLIRETTENESAIAGYRFGQEEETYNIVAAHGYFGRLIFQYASFNNSRSLHFFL	N/A							Resistant to propanil (https://doi.org/10.1002/ps.4267)
Schoenoplectus mucronatus	Leu	Val	Ala	Phe	Ser	Asn	Phe	FSAMHGSLVTSSLVRETTEVESQNYGYKFGQEEETYNIVAAHGYFGRLIFQYASFNNSRSLHFFL	N/A						Schoenoplectiella	Sensitive to propanil (https://doi.org/10.1614/WS-D-16-00010.1).
	Leu	Ile	Ala	Phe	Ser	Asn	Phe	FSAMHGSLITSSLVRETTEVESQNYGYKFGQEEETYNIVAAHGYFGRLIFQYASFNNSRSLHFFL	N/A							Resistant to propanil (https://doi.org/10.1614/WS-D-16-00010.1).
Juncus effusus	Leu	Val	Ala	Phe	Ser	Asn	Phe	FSAMHGSLVTSSLIRETTENESANEGYRFGQEEETYNIVAAHGYFGRLIFQYASFNNSRSLHFFL	NC_059754.1					Juncaceae	Juncus
Eriocaulon alpestre	Leu	Val	Ala	Phe	Ser	Asn	Phe	FSAMHGSLVTSSLIRETTENESANAGYRFGQEEETYNIVAAHGYFGRLIFQYASFNNSRSLHFFL	NC_061338.1					Eriocaulaceae	Eriocaulon
Xyris capensis	Leu	Val	Ala	Phe	Ser	Asn	Phe	FSAMHGSLVTSSLIRETTENESANEGYRFGQEEETYNIVAAHGYFGRLIFQYASFNNSRSLHFFL	NC_061317.1					Xyridaceae	Xyris
Rapatea paludosa	Leu	Val	Ala	Phe	Ser	Asn	Phe	FSAMHGSLVTSSLIRETTENESANAGYRFGQEEETYNIVAAHGYFGRLIFQYASFNNSRSLHFFL	NC_061313.1					Rapateaceae	Rapatea
Ananas comosus	Leu	Val	Ala	Phe	Ser	Asn	Phe	FSAMHGSLVTSSLIRETTENESANEGYRFGQEGETYNIVAAHGYFGRLIFQYASFNNSRSLHFFL	NC_026220.1					Bromeliaceae	Ananas
Typha latifolia	Leu	Val	Ala	Phe	Ser	Asn	Phe	FSAMHGSLVTSSLIRETTENESANEGYRFGQEEETYNIVAAHGYFGRLIFQYASFNNSRSLHFFL	NC_013823.1					Typhaceae	Typha
Heteranthera callifolia	Leu	Val	Ala	Phe	Ser	Asn	Phe	FSAMHGSLVTSSLIRETTENESANEGYRFGQEEETYNIVAAHGYFGRLIFQYASFNNSRSLHFFL	NC_063306.1				Commelinales	Pontederiaceae	Heteranthera
Anigozanthos flavidus	Leu	Val	Ala	Phe	Ser	Asn	Phe	FSAMHGSLVTSSLIRETTENESANAGYRFGQEEETYNIVAAHGYFGRLIFQYASFNNSRSLHFFL	NC_040160.1					Haemodoraceae	Anigozanthos
Philydrum lanuginosum	Leu	Val	Ala	Phe	Ser	Asn	Phe	FSAMHGSLVTSSLIRETTENESANEGYRFGQEEETYNIVAAHGYFGRLIFQYASFNNSRSLHFFL	NC_039424.1					Philydraceae	Philydrum
Hanguana malayana	Leu	Val	Ala	Phe	Ser	Asn	Phe	FSAMHGSLVTSSLIRETTENESANAGYRFGQEEETYNIVAAHGYFGRLIFQYASFNNSRSLHFFL	NC_039424.1					Hanguanaceae	Hanguana
Pollia japonica	Leu	Val	Ala	Phe	Ser	Asn	Phe	FSAMHGSLVTSSLIRETTENESANEGYKFGQEGETYNIVAAHGYFGRLIFQYASFNNSRSLHFFL	NC_057521.1					Commelinaceae	Pollia
Costus tonkinensis	Leu	Val	Ala	Phe	Ser	Asn	Phe	FSAMHGSLVTSSLIRETTENESANAGYRFGQEEETYNIVAAHGYFGRLIFQYASFNNSRSLHFFL	NC_066961.1				Zingiberales	Costaceae	Costus
Zingiber officinale	Leu	Val	Ala	Phe	Ser	Asn	Phe	FSAMHGSLVTSSLIRETTENESANEGYRFGQEEETYNIVAAHGYFGRLIFQYASFNNSRSLHFFL	NC_044775.1					Zingiberaceae	Zingiber
Heliconia collinsiana	Leu	Val	Ala	Phe	Ser	Asn	Phe	FSAMHGSLVTSSLIRETTENESANAGYRFGQEGETYNIVAAHGYFGRLIFQYASFNNSRSLHFFL	NC_020362.1					Heliconiaceae	Heliconia
Ensete glaucum	Leu	Val	Ala	Phe	Ser	Asn	Phe	FSAMHGSLVTSSLIRETTENESANAGYRFGQEEETYNIVAAHGYFGRLIFQYASFNNSRSLHFFL	NC_058947.1					Musaceae	Ensete
Ceratophyllum demersum	Leu	Val	Ala	Phe	Ser	Asn	Phe	FSAMHGSLVTSSLIRETTENESANEGYRFGQEEETYNIVAAHGYFGRLIFQYASFNNSRSLHFFL	NC_009962.1				Ceratophyllales	Ceratophyllaceae	Ceratophyllum
Aconitum angustius	Leu	Val	Ala	Phe	Ser	Asn	Phe	FSAMHGSLVTSSLIRETTENESANEGYRFGQEEETYNIVAAHGYFGRLIFQYASFNNSRSLHFFL	NC_036357.1			Eudicots	Ranunculales	Ranunculaceae	Aconitum
Berberis amurensis	Leu	Val	Ala	Phe	Ser	Asn	Phe	FSAMHGSLVTSSLIRETTENESANEGYRFGQEGETYNIVAAHGYFGRLIFQYASFNNSRSLHFFL	NC_030062.1					Berberidaceae	Berberis
Arcangelisia gusanlung	Leu	Val	Ala	Phe	Ser	Asn	Phe	FSAMHGSLVTSSLIRETTENESANAGYRFGQEEETYNIVAAHGYFGRLIFQYASFNNSRSLHFFL	NC_058647.1					Menispermaceae	Arcangelisia
Circaeaster agrestis	Leu	Val	Ala	Phe	Ser	Asn	Phe	FSAMHGSLVTSSLIRETTENESANEGYRFGQEEETYNIVAAHGYFGRLIFQYASFNNSRSLHFFL	NC_035872.1					Circaeasteraceae	Circaeaster
Akebia longeracemosa	Leu	Val	Ala	Phe	Ser	Asn	Phe	FSAMHGSLVTSSLIRETNENESANEGYRFGQEEETYNIVAAHGYFGRLIFQYASFNNSRSLHFFL	NC_053626.1					Lardizabalaceae	Akebia
Papaver somniferum	Leu	Val	Ala	Phe	Ser	Asn	Phe	FSAMHGSLVTSSLIRETTENESANEGYRFGQEEETYNIVAAHGYFGRLIFQYASFNNSRSLHFFL	NC_029434.1					Papaveraceae	Papaver
Euptelea pleiosperma	Leu	Val	Ala	Phe	Ser	Asn	Phe	FSAMHGSLVTSSLIRETTENESANEGYRFGQEEETYNIVAAHGYFGRLIFQYASFNNSRSLHFFL	NC_029429.1					Eupteleaceae	Euptelea
Sabia parviflora	Leu	Val	Ala	Phe	Ser	Asn	Phe	FSAMHGSLVTSSLIRETTENESANEGYRFGQEEETYNIVAAHGYFGRLIFQYASFNNSRSLHFFL	NC_059863.1				Proteales	Sabiaceae	Sabia
Platanus occidentalis	Leu	Val	Ala	Phe	Ser	Asn	Phe	FSAMHGSLVTSSLIRETTENESANEGYRFGQEEETYNIVAAHGYFGRLIFQYASFNNSRSLHFFL	NC_008335.1				Proteales	Platanaceae	Platanus
Grevillea robusta	Leu	Val	Ala	Phe	Ser	Asn	Phe	FSAMHGSLVTSSLIRETTENESANEGYRFGQEEETYNIVAAHGYFGRLIFQYASFNNSRSLHFFL	NC_059033.1					Proteaceae	Grevillea
Nelumbo nucifera	Leu	Val	Ala	Phe	Ser	Asn	Phe	FSAMHGSLVTSSLIRETTENESANEGYRFGQEEETYNIVAAHGYFGRLIFQYASFNNSRSLHFFL	NC_025339.1					Nelumbonaceae	Nelumbo
Buxus megistophylla	Leu	Val	Ala	Phe	Ser	Asn	Phe	FSAMHGSLVTSSLIRETTENESANAGYRFGQEEETYNIVAAHGYFGRLIFQYASFNNSRSLHFFL	NC_058304.1				Buxales	Buxaceae	Buxus
Buxus microphylla	Leu	Val	Ala	Phe	Ser	Asn	Phe	FSAMHGSLVTSSLIRETTENESANEGYRFGQEEETYNIVAAHGYFGRLIFQYASFNNSRSLHFFL	NC_009599.1
Trochodendron aralioides	Leu	Val	Ala	Phe	Ser	Asn	Phe	FSAMHGSLVTSSLIRETTENESANEGYRFGQEEETYNIVAAHGYFGRLIFQYASFNNSRSLHFFL	NC_021426.1				Trochodendrales	Trochodendraceae	Trochodendron
Dillenia indica	Leu	Val	Ala	Phe	Ser	Asn	Phe	FSAMHGSLVTSSLIRETTENESANAGYRFGQEEETYNIVAAHGYFGRLIFQYASFNNSRSLHFFL	NC_042740.1				Dilleniales	Dilleniaceae	Dillenia
Saxifraga stolonifera	Leu	Val	Ala	Phe	Ser	Asn	Phe	FSAMHGSLVTSSLIRETTENESANEGYRFGQEEETYNIVAAHGYFGRLIFQYASFNNSRSLHFFL	NC_037882.1				Saxifragales	Saxifragaceae	Saxifraga
Ribes glaciale	Leu	Val	Ala	Phe	Ser	Asn	Phe	FSAMHGSLVTSSLIRETTENESANEGYRFGQEEETYNIVAAHGYFGRLIFQYASFNNSRSLHFFL	NC_062156.1					Grossulariaceae	Ribes
Itea chinensis	Leu	Val	Ala	Phe	Ser	Asn	Phe	FSAMHGSLVTSSLIRETTENESANEGYRFGQEEETYNIVAAHGYFGRLIFQYASFNNSRSLHFFL	NC_037884.1					Iteaceae	Itea
Myriophyllum aquaticum	Leu	Val	Ala	Phe	Ser	Asn	Phe	FSAMHGSLVTSSLIRETTENESANEGYRFGQEEETYNIVAAHGYFGRLIFQYASFNNSRSLHFFL	NC_048889.1					Haloragaceae	Myriophyllum
Penthorum chinense	Leu	Val	Ala	Phe	Ser	Asn	Phe	FSAMHGSLVTSSLIRETTENESANEGYRFGQEEETYNIVAAHGYFGRLIFQYASFNNSRSLHFFL	NC_023086.1					Penthoraceae	Penthorum
Aeonium arboreum	Leu	Val	Ala	Phe	Ser	Asn	Phe	FSAMHGSLVTSSLIRETTENESANEGYRFGQEEETYNIVAAHGYFGRLIFQYASFNNSRSLHFFL	NC_053947.1					Crassulaceae	Aeonium
Daphniphyllum oldhamii	Leu	Val	Ala	Phe	Ser	Asn	Phe	FSAMHGSLVTSSLIRETTENESANEGYRFGQEEETYNIVAAHGYFGRLIFQYASFNNSRSLHFFL	NC_037883.1					Daphniphyllaceae	Daphniphyllum
Cercidiphyllum japonicum	Leu	Val	Ala	Phe	Ser	Asn	Phe	FSAMHGSLVTSSLIRETTENESANEGYRFGQEEETYNIVAAHGYFGRLIFQYASFNNSRSLHFFL	NC_037940.1					Cercidiphyllaceae	Cercidiphyllum
Chunia bucklandioides	Leu	Val	Ala	Phe	Ser	Asn	Phe	FSAMHGSLVTSSLIRETTENESANEGYRFGQEEETYNIVAAHGYFGRLIFQYASFNNSRSLHFFL	NC_041163.1					Hamamelidaceae	Chunia
Altingia chinensis	Leu	Val	Ala	Phe	Ser	Asn	Phe	FSAMHGSLVTSSLIRETTENESANEGYRFGQEEETYNIVAAHGYFGRLIFQYASFNNSRSLHFFL	NC_047288.1					Altingiaceae	Altingia
Paeonia suffruticosa	Leu	Val	Ala	Phe	Ser	Asn	Phe	FSAMHGSLVTSSLIRETTENESANEGYRFGQEEETYNIVAAHGYFGRLIFQYASFNNSRSLHFFL	NC_037879.1					Paeoniaceae	Paeonia
Vitis adenoclada	Leu	Val	Ala	Phe	Ser	Asn	Phe	FSAMHGSLVTSSLIRETTENESANAGYRFGQEEETYNIVAAHGYFGRLIFQYASFNNSRSLHFFL	NC_056345.1				Vitales	Vitaceae	Vitis
Viviania marifolia	Leu	Val	Ala	Phe	Ser	Asn	Phe	FSAMHGSLVTSSLIRETTENESANEGYRFGQEEETYNIVAAHGYFGRLIFQYASFNNSRSLHFFL	NC_023259.1				Geraniales	Francoaceae	Viviania
Francoa sonchifolia	Leu	Val	Ala	Phe	Ser	Asn	Phe	FSAMHGSLVTSSLIRETTENESANEGYRFGQEEETYNIVAAHGYFGRLIFQYASFNNSRSLHFFL	NC_021101.1					Francoaceae	Francoa
Melianthus villosus	Leu	Val	Ala	Phe	Ser	Asn	Phe	FSAMHGSLVTSSLIRETTENESANEGYRFGQEEETYNIVAAHGYFGRLIFQYASFNNSRSLHFFL	NC_023256.1					Francoaceae	Melianthus
Geranium incanum	Leu	Val	Ala	Phe	Ser	Asn	Phe	FSAMHGSLVTSSLIRETTENESANEGYRFGQEEETYNIVAAHGYFGRLIFQYASFNNSRSLHFFL	NC_030045.1					Geraniaceae	Geranium
Melastoma candidum	Leu	Val	Ala	Phe	Ser	Asn	Phe	FSAMHGSLVTSSLIRETTENESANEGYRFGQEEETYNIVAAHGYFGRLIFQYASFNNSRSLHFFL	NC_034716.1				Myrtales	Melastomataceae	Melastoma
Syzygium jambos	Leu	Val	Ala	Phe	Ser	Asn	Phe	FSAMHGSLVTSSLIRETTENESANEGYRFGQEEETYNIVAAHGYFGRLIFQYASFNNSRSLHFFL	NC_052728.1					Myrtaceae	Syzygium
Lythrum salicaria	Leu	Val	Ala	Phe	Ser	Asn	Phe	FSAMHGSLVTSSLIRETTENESANEGYRFGQEEETYNIVAAHGYFGRLIFQYASFNNSRSLHFFL	NC_042891.1					Lythraceae	Lythrum
Chamaenerion angustifolium	Leu	Val	Ala	Phe	Ser	Asn	Phe	FSAMHGSLVTSSLIRETTENESANEGYRFGQEEETYNIVAAHGYFGRLIFQYASFNNSRSLHFFL	NC_052848.1					Onagraceae	Chamaenerion
Combretum indicum	Leu	Val	Ala	Phe	Ser	Asn	Phe	FSAMHGSLVTSSLIRETTENESANEGYRFGQEEETYNIVAAHGYFGRLIFQYASFNNSRSLHFFL	NC_053324.1					Combretaceae	Combretum
Stachyurus chinensis	Leu	Val	Ala	Phe	Ser	Asn	Phe	FSAMHGSLVTSSLIRETTENESANEGYRFGQEEETYNIVAAHGYFGRLIFQYASFNNSRSLHFFL	NC_058889.1				Crossosomatales	Stachyuraceae	Stachyurus
Euscaphis japonica	Leu	Val	Ala	Phe	Ser	Asn	Phe	FSAMHGSLVTSSLIRETTENESANAGYRFGQEEETYNIVAAHGYFGRLIFQYASFNNSRSLHFFL	NC_052922.1						Euscaphis
Citrus limon	Leu	Val	Ala	Phe	Ser	Asn	Phe	FSAMHGSLVTSSLIRETTENESANAGYRFGQEEETYNIVAAHGYFGRLIFQYASFNNSRSLHFFL	NC_034690.1				Sapindales	Rutaceae	Citrus
Melia azedarach	Leu	Val	Ala	Phe	Ser	Asn	Phe	FSAMHGSLVTSSLIRETTENESANEGYRFGQEEETYNIVAAHGYFGRLIFQYASFNNSRSLHFFL	NC_050650.1					Meliaceae	Melia
Picrasma quassioides	Leu	Val	Ala	Phe	Ser	Asn	Phe	FSAMHGSLVTSSLIRETTENESANEGYRFGQEEETYNIVAAHGYFGRLIFQYASFNNSRSLHFFL	NC_067857.1					Simaroubaceae	Picrasma
Sapindus mukorossi	Leu	Val	Ala	Phe	Ser	Asn	Phe	FSAMHGSLVTSSLIRETTENESANEGYKFGQEEETYNIVAAHGYFGRLIFQYASFNNSRSLHFFL	NC_025554.1					Sapindaceae	Sapindus
Toxicodendron vernicifluum	Leu	Val	Ala	Phe	Ser	Asn	Phe	FSAMHGSLVTSSLIRETTENESANEGYRFGQEEETYNIVAAHGYFGRLIFQYASFNNSRSLHFFL	NC_046700.1					Anacardiaceae	Toxicodendron
Tapiscia sinensis	Leu	Val	Ala	Phe	Ser	Asn	Phe	FSAMHGSLVTSSLIRETTENESANAGYRFGQEEETYNIVAAHGYFGRLIFQYASFNNSRSLHFFL	NC_036960.1				Huerteales	Tapisciaceae	Tapiscia
Perrottetia racemosa	Leu	Val	Ala	Phe	Ser	Asn	Phe	FSAMHGSLVTSSLIRETTENESANEGYRFGQEEETYNIVAAHGYFGRLIFQYASFNNSRSLHFFL	NC_063900.1					Dipentodontaceae	Perrottetia
Raphanus sativus	Leu	Val	Ala	Phe	Ser	Asn	Phe	FSAMHGSLVTSSLIRETTENESANEGYRFGQEEETYNIVAAHGYFGRLIFQYASFNNSRSLHFFL	NC_024469				Brassicales	Brassicaceae	Raphanus
Raphanus raphanistrum	N/A	N/A	N/A	N/A	Ser	N/A	Phe	N/A	N/A
	N/A	N/A	N/A	N/A	Gly	N/A	Phe	N/A	N/A							Resistant to atrazine (https://doi.org/10.1002/ps.5079). Resistant to metribuzin (https://doi.org/10.1021/acs.jafc.8b05974).
	N/A	N/A	N/A	N/A	Ser	N/A	Val	N/A	N/A							Resistant to metribuzin (https://doi.org/10.1002/ps.5079).
Brassica oleracea var. italica	Leu	Val	Ala	Phe	Ser	Asn	Phe	FSAMHGSLVTSSLIRETTENESANEGYRFGQEEETYNIVAAHGYFGRLIFQYASFNNSRSLHFFL	MN649876.1						Brassica
Brassica rapa subsp. pekinensis	Leu	Val	Ala	Phe	Ser	Asn	Phe	FSAMHGSLVTSSLIRETTENESANEGYRFGQEEETYNIVAAHGYFGRLIFQYASFNNSRSLHFFL	NC_015139.1
Brassica napus	Leu	Val	Ala	Phe	Ser	Asn	Phe	FSAMHGSLVTSSLIRETTENESANEGYRFGQEEETYNIVAAHGYFGRLIFQYASFNNSRSLHFFL	GQ861354.1
Arabidopsis thaliana	Leu	Val	Ala	Phe	Ser	Asn	Phe	FSAMHGSLVTSSLIRETTENESANEGYRFGQEEETYNIVAAHGYFGRLIFQYASFNNSRSLHFFL	NC_000932.1						Arabidopsis
	Leu	Val	Ala	Phe	Gly	Asn	Phe	FSAMHGSLVTSSLIRETTENESANEGYRFGQEEETYNIVAAHGYFGRLIFQYAGFNNSRSLHFFL	N/A							Resistant to atrazine (https://doi.org/10.1093/jxb/eri157).
Sisymbrium orientale	N/A	N/A	N/A	N/A	Ser	N/A	N/A	N/A	N/A						Sisymbrium
	N/A	N/A	N/A	N/A	Gly	N/A	N/A	N/A	N/A							Resistant to atrazine (https://doi.org/10.1111/wbm.12133).
Capsella bursa-pastoris	Leu	Val	Ala	Phe	Ser	Asn	Phe	FSAMHGSLVTSSLIRETTENESANEGYRFGQEEETYNIVAAHGYFGRLIFQYASFNNSRSLHFFL	NC_009270.1						Capsella
	Leu	Val	Ala	Ile	Ser	Asn	Phe	FSAMHGSLVTSSLIRETTENESANEGYRFGQEEETYNIVAAHGYIGRLIFQYASFNNSRSLHFFL	N/A							Resistant to hexazinone (https://doi.org/10.1614/WS-09-089.1)
Dipterygium glaucum	Leu	Val	Ala	Phe	Ser	Asn	Phe	FSAMHGSLVTSSLIRETTENESANEGYRFGQEEETYNIVAAHGYFGRLIFQYASFNNSRSLHFFL	NC_054213.1					Cleomaceae	Dipterygium
Cadaba farinosa	Leu	Val	Ala	Phe	Ser	Asn	Phe	FSAMHGSLVTSSLIRETTENESANEGYRFGQEEETYNIVAAHGYFGRLIFQYASFNNSRSLHFFL	NC_058237.1					Capparaceae	Cadaba
Caylusea hexagena	Leu	Val	Ala	Phe	Ser	Asn	Phe	FSAMHGSLVTSSLIRETTENESANEGYRFGQEEETYNIVAAHGYFGRLIFQYASFNNSRSLHFFL	NC_053387.1					Resedaceae	Caylusea
Pentadiplandra brazzeana	Leu	Val	Ala	Phe	Ser	Asn	Phe	FSAMHGSLVTSSLIRETTENESANKGYRFGQEEETYNIVAAHGYFGRLIFQYASFNNSRSLHFFL	NC_044667.1					Pentadiplandraceae	Pentadiplandra
Salvadora persica	Leu	Val	Ala	Phe	Ser	Asn	Phe	FSAMHGSLVTSSLIRETTENESANEGYRFGQEEETYNIVAAHGYFGRLIFQYASFNNSRSLHFFL	NC_057955.1					Salvadoraceae	Salvadora
Setchellanthus caeruleus	Leu	Val	Ala	Phe	Ser	Asn	Phe	FSAMHGSLVTSSLIRETTENESANEGYRFGQEEETYNIVAAHGYFGRLIFQYASFNNSRSLHFFL	NC_061909.1					Setchellanthaceae	Setchellanthus
Carica papaya	Leu	Val	Ala	Phe	Ser	Asn	Phe	FSAMHGSLVTSSLIRETTENESANEGYRFGQEEETYNIVAAHGYFGRLIFQYASFNNSRSLHFFL	NC_010323.1					Caricaceae	Carica
Moringa oleifera	Leu	Val	Ala	Phe	Ser	Asn	Phe	FSAMHGSLVTSSLIRETTENESANEGYRFGQEEETYNIVAAHGYFGRLIFQYASFNNSRSLHFFL	NC_041432.1					Moringaceae	Moringa
Tropaeolum majus	Leu	Val	Ala	Phe	Ser	Asn	Phe	FSAMHGSLVTSSLIRETTENESANEGYRFGQEEETYNIVAAHGYFGRLIFQYASFNNSRSLHFFL	NC_066011.1					Tropaeolaceae	Tropaeolum
Akania lucens	Leu	Val	Ala	Phe	Ser	Asn	Phe	FSAMHGSLVTSSLIRETTENESANEGYRFGQEGETYNIVAAHGYFGRLIFQYASFNNSRSLHFFL	NC_049582.1					Akaniaceae	Akania
Althaea rosea	Leu	Val	Ala	Phe	Ser	Asn	Phe	FSAMHGSLVTSSLIRETTENESANEGYRFGQEEETYNIVAAHGYFGRLIFQYASFNNSRSLHFFL	NC_053839.1				Malvales	Malvaceae	Althaea
Muntingia calabura	Leu	Val	Ala	Phe	Ser	Asn	Phe	FSAMHGSLVTSSLIRETTENESANEGYRFGQEEETYNIVAAHGYFGRLIFQYASFNNSRSLHFFL	NC_056948.1					Muntingiaceae	Muntingia
Neobalanocarpus heimii	Leu	Val	Ala	Phe	Ser	Asn	Phe	FSAMHGSLVTSSLIRETTENESANEGYRFGQEGETYNIVAAHGYFGRLIFQYASFNNSRSLHFFL	NC_041191.1					Dipterocarpaceae	Neobalanocarpus
Helianthemum songaricum	Leu	Val	Ala	Phe	Ser	Asn	Phe	FSAMHGSLVTSSLIRETTENESANEGYRFGQEEETYNIVAAHGYFGRLIFQYASFNNSRSLHFFL	NC_053644.1					Cistaceae	Helianthemum
Bixa orellana	Leu	Val	Ala	Phe	Ser	Asn	Phe	FSAMHGSLVTSSLIRETTENESANAGYRFGQEEETYNIVAAHGYFGRLIFQYASFNNSRSLHFFL	NC_041550.1					Bixaceae	Bixa
Daphne odora	Leu	Val	Ala	Phe	Ser	Asn	Phe	FSAMHGSLVTSSLIRETTENESANEGYRFGQEEETYNIVAAHGYFGRLIFQYASFNNSRSLHFFL	NC_060829.1					Thymelaeaceae	Daphne
Balanites aegyptiaca	Leu	Val	Ala	Phe	Ser	Asn	Phe	FSAMHGSLVTSSLIRETTENESANEGYRFGQEEETYNIVAAHGYFGRLIFQYASFNNSRSLHFFL	NC_066813.1				Zygophyllales	Zygophyllaceae	Balanites
Krameria erecta	Leu	Val	Ala	Phe	Ser	Asn	Phe	FSAMHGSLVTSSLIRETTENESANEGYKFGQEEETYNIVAAHGYFGRLIFQYASFNNSRSLHFFL	NC_063627.1					Krameriaceae	Krameria
Brexia madagascariensis	Leu	Val	Ala	Phe	Ser	Asn	Phe	FSAMHGSLVTSSLIRETTENESANEGYRFGQEEETYNIVAAHGYFGRLIFQYASFNNSRSLHFFL	NC_065728.1				Celastrales	Celastraceae	Brexia
Aristotelia fruticosa	Leu	Val	Ala	Phe	Ser	Asn	Phe	FSAMHGSLVTSSLIRETTENESANEGYRFGQEEETYNIVAAHGYFGRLIFQYASFNNSRSLHFFL	NC_063645.1				Oxalidales	Elaeocarpaceae	Aristotelia
Cephalotus follicularis	Leu	Val	Ala	Phe	Ser	Asn	Phe	FSAMHGSLVTSSLIRETTENESANEGYRFGQEEETYNIVAAHGYFGRLIFQYASFNNSRSLHFFL	NC_042597.1					Cephalotaceae	Cephalotus
Oxalis corniculata	Leu	Val	Ala	Phe	Ser	Asn	Phe	FSAMHGSLVTSSLIRETTENESANEGYRFGQEEETYNIVAAHGYFGRLIFQYASFNNSRSLHFFL	NC_051971.1					Oxalidaceae	Oxalis
Hydnocarpus hainanensis	Leu	Val	Ala	Phe	Ser	Asn	Phe	FSAMHGSLVTSSLIRETTENESANAGYRFGQEEETYNIVAAHGYFGRLIFQYASFNNSRSLHFFL	NC_042720.1				Malpighiales	Achariaceae	Hydnocarpus
Viola acuminata	Leu	Val	Ala	Phe	Ser	Asn	Phe	FSAMHGSLVTSSLIRETTENESANEGYRFGQEEETYNIVAAHGYFGRLIFQYASFNNSRSLHFFL	NC_064999.1					Violaceae	Viola
Adenia mannii	Leu	Val	Ala	Phe	Ser	Asn	Phe	FSAMHGSLVTSSLIRETTENESANEGYRFGQEEETYNIVAAHGYFGRLIFQYASFNNSRSLHFFL	NC_043791.1					Passifloraceae	Adenia
Salix babylonica	Leu	Val	Ala	Phe	Ser	Asn	Phe	FSAMHGSLVTSSLIRETTENESANEGYRFGQEEETYNIVAAHGYFGRLIFQYASFNNSRSLHFFL	NC_028350.1					Salicaceae	Salix
Balakata baccata	Leu	Val	Ala	Phe	Ser	Asn	Phe	FSAMHGSLVTSSLIRETTENESANEGYRFGQEEETYNIVAAHGYFGRLIFQYASFNNSRSLHFFL	NC_057049.1					Euphorbiaceae	Balakata
Baccaurea ramiflora	Leu	Val	Ala	Phe	Ser	Asn	Phe	FSAMHGSLVTSSLIRETTENESANEGYRFGQEEETYNIVAAHGYFGRLIFQYASFNNSRSLHFFL	NC_057309.1					Phyllanthaceae	Baccaurea
Linum usitatissimum	Leu	Val	Ala	Phe	Ser	Asn	Phe	FSAMHGSLVTSSLIRETTENESANEGYRFGQEEETYNIVAAHGYFGRLIFQYASFNNSRSLHFFL	NC_036356.1					Linaceae	Linum
Lophopyxis maingayi	Leu	Val	Ala	Phe	Ser	Asn	Phe	FSAMHGSLVTSSLIRETTENESANAGYRFGQEQETYNIVAAHGYFGRLIFQYASFNNSRSLHFFL	NC_050684.1					Lophopyxidaceae	Lophopyxis
Drypetes chevalieri	Leu	Val	Ala	Phe	Ser	Asn	Phe	FSAMHGSLVTSSLIRETTENESANAGYRFGQEEETYNIVAAHGYFGRLIFQYASFNNSRSLHFFL	NC_051999.1					Putranjivaceae	Drypetes
Caryocar glabrum	Leu	Val	Ala	Phe	Ser	Asn	Phe	FSAMHGSLVTSSLIRETTENESANEGYRFGQEEETYNIVAAHGYFGRLIFQYASFNNSRSLHFFL	NC_061179.1					Caryocaraceae	Caryocar
Aspidopterys concava	Leu	Val	Ala	Phe	Ser	Asn	Phe	FSAMHGSLVTSSLIRETTENESANEGYRFGQEEETYNIVAAHGYFGRLIFQYASFNNSRSLHFFL	NC_060542.1					Malpighiaceae	Aspidopterys
Balanops balansae	Leu	Val	Ala	Phe	Ser	Asn	Phe	FSAMHGSLVTSSLIRETTENESANEGYRFGQEEETYNIVAAHGYFGRLIFQYASFNNSRSLHFFL	NC_052006.1					Balanopaceae	Balanops
Acioa guianensis	Leu	Val	Ala	Phe	Ser	Asn	Phe	FSAMHGSLVTSSLIRETTENESANEGYRFGQEGETYNIVAAHGYFGRLIFQYASFNNSRSLHFFL	NC_030534.1					Chrysobalanaceae	Acioa
Ctenolophon englerianus	Leu	Val	Ala	Phe	Ser	Asn	Phe	FSAMHGSLVTSSLIRETTENESANEGYRFGQEEETYNIVAAHGYFGRLIFQYASFNNSRSLHFFL	NC_049158.1					Ctenolophonaceae	Ctenolophon
Bruguiera gymnorhiza	Leu	Val	Ala	Phe	Ser	Asn	Phe	FSAMHGSLVTSSLIRETTENESANEGYRFGQEEETYNIVAAHGYFGRLIFQYASFNNSRSLHFFL	NC_057466.1					Rhizophoraceae	Bruguiera
Klainedoxa gabonensis	Leu	Val	Ala	Phe	Ser	Asn	Phe	FSAMHGSLVTSSLIRETTENESANEGYRFGQEEETYNIVAAHGYFGRLIFQYASFNNSRSLHFFL	NC_044475.1					Irvingiaceae	Klainedoxa
Bonnetia paniculata	Leu	Val	Ala	Phe	Ser	Asn	Phe	FSAMHGSLVTSSLIRETTENESANEGYRFGQEEETYNIVAAHGYFGRLIFQYASFNNSRSLHFFL	NC_049112.1					Bonnetiaceae	Bonnetia
Garcinia gummi-gutta	Leu	Val	Ala	Phe	Ser	Asn	Phe	FSAMHGSLVTSSLIRETTENESANEGYRFGQEGETYNIVAAHGYFGRLIFQYASFNNSRSLHFFL	NC_047250.1					Clusiaceae	Garcinia
Calophyllum inophyllum	Leu	Val	Ala	Phe	Ser	Asn	Phe	FSAMHGSLVTSSLIRETTENESANEGYRFGQEEETYNIVAAHGYFGRLIFQYASFNNSRSLHFFL	NC_067766.1					Calophyllaceae	Calophyllum
Cratoxylum arborescens	Leu	Val	Ala	Phe	Ser	Asn	Phe	FSAMHGSLVTSSLIRETTENESANEGYRFGQEEETYNIVAAHGYFGRLIFQYASFNNSRSLHFFL	NC_062807.1					Hypericaceae	Cratoxylum
Apinagia riedelii	Leu	Val	Ala	Phe	Ser	Asn	Phe	FSAMHGSLVTSSLIRETTENESANAGYKFGQEEETYNIVAAHGYFGRLIFQYASFNNSRSLHFFL	NC_059684.1					Podostemaceae	Apinagia
Polygala japonica	Leu	Val	Ala	Phe	Ser	Asn	Phe	FSAMHGSLVTSSLIRETTENESANEGYRFGQEEETYNIVAAHGYFGRLIFQYASFNNSRSLHFFL	NC_052912.1				Fabales	Polygalaceae	Polygala
Glycine max	Leu	Val	Ala	Phe	Ser	Asn	Phe	FSAMHGSLVTSSLIRETTENESANEGYRFGQEEETYNIVAAHGYFGRLIFQYASFNNSRSLHFFL	NC_007942.1					Faboideae	Glycine
Medicago truncatula	Leu	Val	Ala	Phe	Ser	Asn	Phe	FSAMHGSLVTSSLIRETTENESANEGYRFGQEEETYNIVAAHGYFGRLIFQYASFNNSRSLHFFL	NC_003119.8						Medicago
Lens culinaris	Leu	Val	Ala	Phe	Ser	Asn	Phe	FSAMHGSLVTSSLIRETTENESANEGYRFGQEEETYNIVAAHGYFGRLIFQYASFNNSRSLHFFL	NC_027152.1						Lens
	Leu	Val	Thr	Phe	Ser	Asn	Phe	FSAMHGSLVTSSLIRETTENESANEGYRFGQEEETYNIVATHGYFGRLIFQYASFNNSRSLHFFL	N/A							Resistant to metribuzin (https://doi.org/10.1002/ps.5328).
Quillaja saponaria	Leu	Val	Ala	Phe	Ser	Asn	Phe	FSAMHGSLVTSSLIRETTENESANEGYRFGQEEETYNIVAAHGYFGRLIFQYASFNNSRSLHFFL	NC_047356.1					Quillajaceae	Quillaja
Urtica thunbergiana	Leu	Val	Ala	Phe	Ser	Asn	Phe	FSAMHGSLVTSSLIRETTENESANEGYRFGQEEETYNIVAAHGYFGRLIFQYASFNNSRSLHFFL	NC_064957.1				Rosales	Urticaceae	Urtica
Morus alba	Leu	Val	Ala	Phe	Ser	Asn	Phe	FSAMHGSLVTSSLIRETTENESANAGYRFGQEEETYNIVAAHGYFGRLIFQYASFNNSRSLHFFL	NC_057087.1					Moraceae	Morus
Cannabis sativa	Leu	Val	Ala	Phe	Ser	Asn	Phe	FSAMHGSLVTSSLIRETTENESANEGYRFGQEEETYNIVAAHGYFGRLIFQYASFNNSRSLHFFL	NC_027223.1					Cannabaceae	Cannabis
Ampelocera edentula	Leu	Val	Ala	Phe	Ser	Asn	Phe	FSAMHGSLVTSSLIRETTENESANEGYRFGQEEETYNIVAAHGYFGRLIFQYASFNNSRSLHFFL	NC_063834.1					Ulmaceae	Ampelocera
Hovenia trichocarpa	Leu	Val	Ala	Phe	Ser	Asn	Phe	FSAMHGSLVTSSLIRETTENESANAGYRFGQEEETYNIVAAHGYFGRLIFQYASFNNSRSLHFFL	NC_052875.1					Rhamnaceae	Hovenia
Barbeya oleoides	Leu	Val	Ala	Phe	Ser	Asn	Phe	FSAMHGSLVTSSLIRETTENESANEGYRFGQEEETYNIVAAHGYFGRLIFQYASFNNSRSLHFFL	NC_040984.1					Barbeyaceae	Barbeya
Rosa acicularis	Leu	Val	Ala	Phe	Ser	Asn	Phe	FSAMHGSLVTSSLIRETTENESANEGYRFGQEEETYNIVAAHGYFGRLIFQYASFNNSRSLHFFL	NC_068090.1					Rosaceae	Rosa
Malus domestica	Leu	Val	Ala	Phe	Ser	Asn	Phe	FSAMHGSLVTSSLIRETTENESANEGYRFGQEEETYNIVAAHGYFGRLIFQYASFNNSRSLHFFL	NC_061549.1						Malus
Prunus persica	Leu	Val	Ala	Phe	Ser	Asn	Phe	FSAMHGSLVTSSLIRETTENESANEGYRFGQEEETYNIVAAHGYFGRLIFQYASFNNSRSLHFFL	NC_014697.1						Prunus
Prunus mume	Leu	Val	Ala	Phe	Ser	Asn	Phe	FSAMHGSLVTSSLIRETTENESANEGYRFGQEEETYNIVAAHGYFGRLIFQYASFNNSRSLHFFL	NC_023798.1
Betula cordifolia	Leu	Val	Ala	Phe	Ser	Asn	Phe	FSAMHGSLVTSSLIRETTENESANEGYRFGQEEETYNIVAAHGYFGRLIFQYASFNNSRSLHFFL	NC_037473.1				Fagales	Betulaceae	Betula
Casuarina cunninghamiana	Leu	Val	Ala	Phe	Ser	Asn	Phe	FSAMHGSLVTSSLIRETTENESANEGYRFGQEEETYNIVAAHGYFGRLIFQYASFNNSRSLHFFL	NC_058688.1					Casuarinaceae	Casuarina
Juglans ailanthifolia	Leu	Val	Ala	Phe	Ser	Asn	Phe	FSAMHGSLVTSSLIRETTENESANEGYRFGQEEETYNIVAAHGYFGRLIFQYASFNNSRSLHFFL	NC_046433.1					Juglandaceae	Juglans
Morella rubra	Leu	Val	Ala	Phe	Ser	Asn	Phe	FSAMHGSLVTSSLIRETTENESANEGYRFGQEEETYNIVAAHGYFGRLIFQYASFNNSRSLHFFL	NC_035006.1					Myricaceae	Myrica
Fagus crenata	Leu	Val	Ala	Phe	Ser	Asn	Phe	FSAMHGSLVTSSLIRETTENESANEGYRFGQEEETYNIVAAHGYFGRLIFQYASFNNSRSLHFFL	NC_041252.1					Fagaceae	Fagus
Begonia arachnoidea	Leu	Val	Ala	Phe	Ser	Asn	Phe	FSAMHGSLVTSSLIRETTENESANEGYRFGQEEETYNIVAAHGYFGRLIFQYASFNNSRSLHFFL	NC_063512.1				Cucurbitales	Begoniaceae	Begonia
Datisca cannabina	Leu	Val	Ala	Phe	Ser	Asn	Phe	FSAMHGSLVTSSLIRETTENESANEGYRFGQEEETYNIVAAHGYFGRLIFQYASFNNSRSLHFFL	NC_067977.1					Datiscaceae	Datisca
Cucumis sativus	Leu	Val	Ala	Phe	Ser	Asn	Phe	FSAMHGSLVTSKLIRETTENESANEGYRFGQEEETYNIVAAHGYFGRLIFQYASFNNSRSLHFFL	NC_007144.1					Cucurbitaceae	Cucumis
Coriaria nepalensis	Leu	Val	Ala	Phe	Ser	Asn	Phe	FSAMHGSLVTSSLIRETTENESANAGYRFGQEEETYNIVAAHGYFGRLIFQYASFNNSRSLHFFL	NC_059766.1					Coriariaceae	Coriaria
Corynocarpus laevigata	Leu	Val	Ala	Phe	Ser	Asn	Phe	FSAMHGSLVTSSLIRETTENESANEGYRFGQEEETYNIVAAHGYFGRLIFQYASFNNSRSLHFFL	NC_014807.1					Corynocarpaceae	Corynocarpus
Santalum album	Leu	Val	Ala	Phe	Ser	Asn	Phe	FSAMHGSLVTSSLIRETTENESANAGYRFGQEEETYNIVAAHGYFGRLIFQYASFNNSRSLHFFL	NC_048953.1				Santalales	Santalaceae	Santalum
Champereia manillana	Leu	Val	Ala	Phe	Ser	Asn	Phe	FSAMHGSLVTSSLIRETTENESANAGYRFGQEEETYNIVAAHGYFGRLIFQYASFNNSRSLHFFL	NC_034931.1					Opiliaceae	Champereia
Schoepfia jasminodora	Leu	Val	Ala	Phe	Ser	Asn	Phe	FSAMHGSLVTSSLIRETTENESANAGYRFGQEEETYNIVAAHGYFGRLIFQYASFNNSRSLHFFL	NC_034228.1					Schoepfiaceae	Schoepfia
Cecarria obtusifolia	Leu	Val	Ala	Phe	Ser	Asn	Phe	FSAMHGSLVTSSLIRETTENQSANVGYRFGQEEETYNIVAAHGYFGRLIFQYASFNNSRSLHFFL	NC_058859.1					Loranthaceae	Cecarria
Dendrophthoe pentandra	Leu	Val	Ala	Phe	Ser	Asn	Phe	FSAMHGSLVTSSLIRETTENQSANVGYRFGQEEETYNIVAAHGYFGRLIFQYASFNNSRSLHFFL	NC_045107.1						Dendrophthoe
Erythropalum scandens	Leu	Val	Ala	Phe	Ser	Asn	Phe	FSAMHGSLVTSSLIRETTENESANEGYRFGQEEETYNIVAAHGYFGRLIFQYASFNNSRSLHFFL	NC_036759.1					Olacaceae	Erythropalum
Berberidopsis corallina	Leu	Val	Ala	Phe	Ser	Asn	Phe	FSAMHGSLVTSSLIRETTENESANEGYRFGQEEETYNIVAAHGYFGRLIFQYASFNNSRSLHFFL	NC_041275.1				Berberidopsidales	Berberidopsidaceae	Berberidopsis
Carnegiea gigantea	Leu	Val	Ala	Phe	Ser	Asn	Phe	FSAMHGSLVTSSLIRETTENESANEGYRFGQEEETYNIVAAHGYFGRLIFQYASFNNSRSLHFFL	NC_027618.1				Caryophyllales	Cactaceae	Carnegiea
Portulaca oleracea	Leu	Val	Ala	Phe	Ser	Asn	Phe	FSAMHGSLVTSSLIRETTENESANEGYRFGQEEETYNIVAAHGYFGRLIFQYASFNNSRSLHFFL	NC_036236.1					Portulacaceae	Portulaca
	Leu	Val	Ala	Phe	Thr	Asn	Phe	FSAMHGSLVTSSLIRETTENESANEGYRFGQEEETYNIVAAHGYFGRLIFQYATFNNSRSLHFFL	N/A							Resistant to linuron (https://doi.org/10.1017/S0043174500091979).
Calandrinia eremaea	Leu	Val	Ala	Phe	Ser	Asn	Phe	FSAMHGSLVTSSLIRETTENESANEGYRFGQEEETYNIVAAHGYFGRLIFQYASFNNSRSLHFFL	NC_041259.1					Montiaceae	Calandrinia
Basella alba	Leu	Val	Ala	Phe	Ser	Asn	Phe	FSAMHGSLVTSSLIRETTENESANAGYRFGQEEETYNIVAAHGYFGRLIFQYASFNNSRSLHFFL	NC_041293.1					Basellaceae	Basella
Halophytum ameghinoi	Leu	Val	Ala	Phe	Ser	Asn	Phe	FSAMHGSLVTSSLIRETTENESANEGYRFGQEEETYNIVAAHGYFGRLIFQYASFNNSRSLHFFL	NC_040949.1					Halophytaceae	Halophytum
Mollugo verticillata	Leu	Val	Ala	Phe	Ser	Asn	Phe	FSAMHGSLVTSSLIRETTENESANEGYRFGQEEETYNIVAAHGYFGRLIFQYASFNNSRSLHFFL	NC_041298.1					Molluginaceae	Mollugo
Mirabilis jalapa	Leu	Val	Ala	Phe	Ser	Asn	Phe	FSAMHGSLVTSSLIRETTENESANEGYRFGQEEETYNIVAAHGYFGRLIFQYASFNNSRSLHFFL	MK397875.1					Nyctaginaceae	Mirabilis
Phytolacca decandra	Leu	Val	Ala	Phe	Ser	Asn	Phe	FSAMHGSLVTSSLIRETTENESANAGYRFGQEEETYNIVAAHGYFGRLIFQYASFNNSRSLHFFL	NC_067846.1					Phytolaccaceae	Phytolacca
Sarcobatus vermiculatus	Leu	Val	Ala	Phe	Ser	Asn	Phe	FSAMHGSLVTSSLIRETTENESANEGYRFGQEEETYNIVAAHGYFGRLIFQYASFNNSRSLHFFL	NC_040932.1					Sarcobataceae	Sarcobatus
Gisekia pharnacioides	Leu	Val	Ala	Phe	Ser	Asn	Phe	FSAMHGSLVTSSLIRETTENESANEGYRFGQEEETYNIVAAHGYFGRLIFQYASFNNSRSLHFFL	NC_041296.1					Gisekiaceae	Gisekia
Mesembryanthemum cordifolium	Leu	Val	Ala	Phe	Ser	Asn	Phe	FSAMHGSLVTSSLIRETTENESANEGYRFGQEEETYNIVAAHGYFGRLIFQYASFNNSRSLHFFL	NC_041280.1					Aizoaceae	Mesembryanthemum
Barbeuia madagascariensis	Leu	Val	Ala	Phe	Ser	Asn	Phe	FSAMHGSLVTSSLIRETTENESANEGYRFGQEEETYNIVAAHGYFGRLIFQYASFNNSRSLHFFL	NC_041301.1					Barbeuiaceae	Barbeuia
Lophiocarpus tenuissimus	Leu	Val	Ala	Phe	Ser	Asn	Phe	FSAMHGSLVTSSLIRETTENESANEGYRFGQEEETYNIVAAHGYFGRLIFQYASFNNSRSLHFFL	NC_040951.1					Lophiocarpaceae	Lophiocarpus
Stegnosperma cubense	Leu	Val	Ala	Phe	Ser	Asn	Phe	FSAMHGSLVTSSLIRETTENESANEGYRFGQEEETYNIVAAHGYFGRLIFQYASFNNSRSLHFFL	NC_040942.1					Stegnospermataceae	Stegnosperma
Amaranthus blitoides	Leu	Val	Ala	Phe	Ser	Asn	Phe	FSAMHGSLVTSSLIRETTENESANEGYRFGQEEETYNIVAAHGYFGRLIFQYASFNNSRSLHFFL	NC_065859.1					Amaranthaceae	Amaranthus
	Leu	Val	Ala	Phe	Gly	Asn	Phe	FSAMHGSLVTSSLIRETTENESANEGYRFGQEEETYNIVAAHGYFGRLIFQYAGFNNSRSLHFFL	N/A							Resistant to atrazine (https://doi.org/10.1007/s00425-002-0955-6).
Amaranthus retroflexus	Leu	Val	Ala	Phe	Ser	Asn	Phe	FSAMHGSLVTSSLIRETTENESANEGYRFGQEEETYNIVAAHGYFGRLIFQYASFNNSRSLHFFL	DQ887374.1
	Leu	Ile	Ala	Phe	Ser	Asn	Phe	FSAMHGSLITSSLIRETTENESANEGYRFGQEEETYNIVAAHGYFGRLIFQYASFNNSRSLHFFL	N/A							Resistant to linuron (https://doi.org/10.1139/cjps-2019-0114).
	Leu	Val	Ala	Phe	Ser	Asn	Val	FSAMHGSLVTSSLIRETTENESANEGYRFGQEEETYNIVAAHGYFGRLIFQYASFNNSRSLHFVL
Amaranthus powellii	Leu	Val	Ala	Phe	Ser	Asn	Phe	FSAMHGSLVTSSLIRETTENESANEGYRFGQEEETYNIVAAHGYFGRLIFQYASFNNSRSLHFFL	AF420302.2
	Leu	Ile	Ala	Phe	Ser	Asn	Phe	FSAMHGSLITSSLIRETTENESANEGYRFGQEEETYNIVAAHGYFGRLIFQYASFNNSRSLHFFL	N/A							Resistant to linuron (https://doi.org/10.1139/cjps-2019-0114).
	Leu	Val	Val	Phe	Ser	Asn	Phe	FSAMHGSLVTSSLIRETTENESANEGYRFGQEEETYNIVAVHGYFGRLIFQYASFNNSRSLHFFL	N/A
	Leu	Val	Ala	Phe	Ser	Asn	Val	FSAMHGSLVTSSLIRETTENESANEGYRFGQEEETYNIVAAHGYFGRLIFQYASFNNSRSLHFVL	N/A
	Leu	Ile	Ala	Phe	Ser	Asn	Val	FSAMHGSLITSSLIRETTENESANEGYRFGQEEETYNIVAAHGYFGRLIFQYASFNNSRSLHFVL	N/A
Chenopodium album	Leu	Val	Ala	Phe	Ser	Asn	Phe	FSAMHGSLVTSSLIRETTENESANEGYRFGQEEETYNIVAAHGYFGRLIFQYASFNNSRSLHFFL	MF418659.1						Chenopodium
	Leu	Val	Ala	Phe	Gly	Asn	Phe	FSAMHGSLVTSSLIRETTENESANEGYRFGQEEETYNIVAAHGYFGRLIFQYAGFNNSRSLHFFL	N/A							Resistant to atrazine (https://doi.org/10.1104/pp.84.4.1442). Resistant to metamitron and terbuthylazine (https://doi.org/10.1002/ps.3556).
	Leu	Val	Val	Phe	Ser	Asn	Phe	FSAMHGSLVTSSLIRETTENESANEGYRFGQEEETYNIVAVHGYFGRLIFQYASFNNSRSLHFFL	N/A							Resistant to metamitron (Mechant et al., 2008). Resistant to metamitron and metribuzin (https://doi.org/10.1002/ps.3556).
	Val	Val	Ala	Phe	Ser	Asn	Phe	FSAMHGSVVTSSLIRETTENESANEGYRFGQEEETYNIVAAHGYFGRLIFQYASFNNSRSLHFFL	N/A							Resistant to metribuzin (https://doi.org/10.1002/ps.3556)
Kochia scoparia	Leu	Val	Ala	Phe	Ser	Asn	Phe	FSAMHGSLVTSSLIRETTENESANEGYRFGQEEETYNIVAAHGYFGRLIFQYASFNNSRSLHFFL	AY251265.1						Kochia	Sensitive to metribuzin (https://doi.org/10.1002/ps.1079).
	Leu	Ile	Ala	Phe	Ser	Asn	Phe	FSAMHGSLITSSLIRETTENESANEGYRFGQEEETYNIVAAHGYFGRLIFQYASFNNSRSLHFFL	N/A							Resistant to metribuzin (https://doi.org/10.1002/ps.1079).
Amaranthus hybridus	Leu	Val	Ala	Phe	Ser	Asn	Phe	FSAMHGSLVTSSLIRETTENESANEGYRFGQEEETYNIVAAHGYFGRLIFQYASFNNSRSLHFFL	MT993471.1						Amaranthus
	Leu	Val	Ala	Phe	Gly	Asn	Phe	FSAMHGSLVTSSLIRETTENESANEGYRFGQEEETYNIVAAHGYFGRLIFQYAGFNNSRSLHFFL	N/A							Resistant to metribuzin (https://doi.org/10.1126/science.222.4630.1346).
Achatocarpus nigricans	Leu	Val	Ala	Phe	Ser	Asn	Phe	FSAMHGSLVTSSLIRETTENESANEGYRFGQEEETYNIVAAHGYFGRLIFQYASFNNSRSLHFFL	NC_040946.1					Achatocarpaceae	Achatocarpus
Colobanthus nivicola	Leu	Val	Ala	Phe	Ser	Asn	Phe	FSAMHGSLVTSSLIRETTENESANEGYRFGQEEETYNIVAAHGYFGRLIFQYASFNNSRSLHFFL	NC_053720.1					Caryophyllaceae	Colobanthus
Microtea debilis	Leu	Val	Ala	Phe	Ser	Asn	Phe	FSAMHGSLVTSSLIRETTENESANEGYRFGQEEETYNIVAAHGYFGRLIFQYASFNNSRSLHFFL	NC_041268.1					Microteaceae	Microtea
Physena madagascariensis	Leu	Val	Ala	Phe	Ser	Asn	Phe	FSAMHGSLVTSSLIRETTENESANEGYRFGQEEETYNIVAAHGYFGRLIFQYASFNNSRSLHFFL	NC_041263.1					Physenaceae	Physena
Asteropeia rhopaloides	Leu	Val	Ala	Phe	Ser	Asn	Phe	FSAMHGSLVTSSLIRETTENESANEGYRFGQEEETYNIVAAHGYFGRLIFQYASFNNSRSLHFFL	NC_040948.1					Asteropeiaceae	Asteropeia
Simmondsia chinensis	Leu	Val	Ala	Phe	Ser	Asn	Phe	FSAMHGSLVTSSLIRETTENESANEGYRFGQEEETYNIVAAHGYFGRLIFQYASFNNSRSLHFFL	NC_040935.1					Simmondsiaceae	Simmondsia
Rhabdodendron amazonicum	Leu	Val	Ala	Phe	Ser	Asn	Phe	FSAMHGSLVTSSLIRETTENESANEGYKFGQEEETYNIVAAHGYFGRLIFQYASFNNSRSLHFFL	NC_040938.1					Rhabdodendraceae	Rhabdodendron
Polygonum aviculare	Leu	Val	Ala	Phe	Ser	Asn	Phe	FSAMHGSLVTSSLIRETTENESANEGYKFGQEEETYNIVAAHGYFGRLIFQYASFNNSRSLHFFL	OW204034.1					Polygonaceae	Polygonum
Cornus controversa	Leu	Val	Ala	Phe	Ser	Asn	Phe	FSAMHGSLVTSSLIRETTENESANEGYRFGQEEETYNIVAAHGYFGRLIFQYASFNNSRSLHFFL	NC_030260.1				Cornales	Cornaceae	Cornus
Diospyros kaki	Leu	Val	Ala	Phe	Ser	Asn	Phe	FSAMHGSLVTSSLIRETTENESANAGYRFGQEEETYNIVAAHGYFGRLIFQYASFNNSRSLHFFL	NC_030789.1				Ericales	Ebenaceae	Diospyros
Camellia japonica	Leu	Val	Ala	Phe	Ser	Asn	Phe	FSAMHGSLVTSSLIRETTENESANEGYRFGQEEETYNIVAAHGYFGRLIFQYASFNNSRSLHFFL	NC_036830.1					Theaceae	Camellia
Actinidia deliciosa	Leu	Val	Ala	Phe	Ser	Asn	Phe	FSAMHGSLVTSSLIRETTENESANEGYRFGQEEETYNIVAAHGYFGRLIFQYASFNNSRSLHFFL	NC_026691.1					Actinidiaceae	Actinidia
Iodes cirrhosa	Leu	Val	Ala	Phe	Ser	Asn	Phe	FSAMHGSLVTSSLIRETTENESANEGYRFGQEEETYNIVAAHGYFGRLIFQYASFNNSRSLHFFL	NC_036304.1				Icacinales	Icacinaceae	Iodes
Aucuba chlorascens	Leu	Val	Ala	Phe	Ser	Asn	Phe	FSAMHGSLVTSSLIRETTENESANEGYRFGQEGETYNIVAAHGYFGRLIFQYASFNNSRSLHFFL	NC_058872.1				Garryales	Garryaceae	Aucuba
Gentiana scabra	Leu	Val	Ala	Phe	Ser	Asn	Phe	FSAMHGSLVTSSLIRETTENESANEGYRFGQEEETYNIVAAHGYFGRLIFQYASFNNSRSLHFFL	NC_053842.1				Gentianales	Gentianaceae	Gentiana
Solanum lycopersicum	Leu	Val	Ala	Phe	Ser	Asn	Phe	FSAMHGSLVTSSLIRETTENESANEGYRFGQEEETYNIVAAHGYFGRLIFQYASFNNSRSLHFFL	NC_007898.3				Solanales	Solanaceae	Solanum	Metribuzin available
Solanum tuberosum	Leu	Val	Ala	Phe	Ser	Asn	Phe	FSAMHGSLVTSSLIRETTENESANEGYRFGQEEETYNIVAAHGYFGRLIFQYASFNNSRSLHFFL	NC_008096.2							Metribuzin available
Solanum nigrum	Leu	Val	Ala	Phe	Ser	Asn	Phe	FSAMHGSLVTSSLIRETTENESANEGYRFGQEEETYNIVAAHGYFGRLIFQYASFNNSRSLHFFL	KT375308.1
	Leu	Val	Ala	Phe	Gly	Asn	Phe	FSAMHGSLVTSSLIRETTENESANEGYRFGQEEETYNIVAAHGYFGRLIFQYAGFNNSRSLHFFL	N/A							Resistant to atrazine (https://doi.org/10.1093/nar/12.24.9489; https://doi.org/10.1515/znc-1984-0521).
Solanum melongena	Leu	Val	Ala	Phe	Ser	Asn	Phe	FSAMHGSLVTSSLIRETTENESANEGYRFGQEEETYNIVAAHGYFGRLIFQYASFNNSRSLHFFL	KU682719.1
Capsicum annuum	Leu	Val	Ala	Phe	Ser	Asn	Phe	FSAMHGSLVTSSLIRETTENESANEGYRFGQEEETYNIVAAHGYFGRLIFQYASFNNSRSLHFFL	NC_018552.1						Capsicum
Ipomoea batatas	Leu	Val	Ala	Phe	Ser	Asn	Phe	FSAMHGSLVTSSLIRETTENESANEGYRFGQEEETYNIVAAHGYFGRLIFQYASFNNSRSLHFFL	NC_026703.1					Convolvulaceae	Ipomoea
Lithospermum erythrorhizon	Leu	Val	Ala	Phe	Ser	Asn	Phe	FSAMHGSLVTSSLIRETTENESANEGYRFGQEEETYNIVAAHGYFGRLIFQYASFNNSRSLHFFL	NC_053783.1				Boraginales	Boraginaceae	Lithospermum
Plantago asiatica	Leu	Val	Ala	Phe	Ser	Asn	Phe	FSAMHGSLVTSSLIRETTENESANEGYRFGQEEETYNIVAAHGYFGRLIFQYASFNNSRSLHFFL	NC_060521.1				Lamiales	Plantaginaceae	Plantago
Ilex integra	Leu	Val	Ala	Phe	Ser	Asn	Phe	FSAMHGSLVTSSLIRETTENESANAGYRFGQEEETYNIVAAHGYFGRLIFQYASFNNSRSLHFFL	NC_044417.1				Aquifoliales	Aquifoliaceae	Ilex
Chrysanthemum x morifolium	Leu	Val	Ala	Phe	Ser	Asn	Phe	FSAMHGSLVTSSLIRETTENESANEGYRFGQEEETYNIVAAHGYFGRLIFQYASFNNSRSLHFFL	NC_020092.1				Asterales	Asteraceae	Chrysanthemum
Helianthus annuus	Leu	Val	Ala	Phe	Ser	Asn	Phe	FSAMHGSLVTSSLIRETTENESANEGYRFGQEEETYNIVAAHGYFGRLIFQYASFNNSRSLHFFL	NC_007977.1						Helianthus
Lactuca sativa	Leu	Val	Ala	Phe	Ser	Asn	Phe	FSAMHGSLVTSSLIRETTENESANEGYRFGQEEETYNIVAAHGYFGRLIFQYASFNNSRSLHFFL	NC_007578.1						Lactuca
Senecio vulgari	Leu	Val	Ala	Phe	Ser	Asn	Phe	FSAMHGSLVTSSLIRETTENESANEGYRFGQEEETYNIVAAHGYFGRLIFQYASFNNSRSLHFFL	MH746728.1						Senecio
	Leu	Val	Ala	Phe	Ser	Thr	Phe	FSAMHGSLVTSSLIRETTENESANEGYRFGQEEETYNIVAAHGYFGRLIFQYASFTNSRSLHFFL	N/A							Resistant to bromoxynil, terbacil, metribuzin, and hexazinone (https://doi.org/10.1002/ps.1252).
Oenanthe javanica	Leu	Val	Ala	Phe	Ser	Asn	Phe	FSAMHGSLVTSSLIRETTENESANEGYRFGQEEETYNIVAAHGYFGRLIFQYASFNNSRSLHFFL	NC_049874.1				Apiales	Apiaceae	Oenanthe
Abelia chinensis	Leu	Val	Ala	Phe	Ser	Asn	Phe	FSAMHGSLVTSSLIRETTENESANEGYRFGQEEETYNIVAAHGYFGRLIFQYASFNNSRSLHFFL	NC_045043.1				Dipsacales	Caprifoliaceae	Abelia
Metribuzin-applicable crops
Metribuzin-resistant lines

## Sheet: Table S2
Supplementary Table 2. Genotypes of T1 plants of psbA655-1 and psbA655_2.
The construct name: psbA655-1
line	ptpTALECD	Sanger Seq								Could seeds be obtained?
		11 days after stratification (DAS) old first true leaf				23 DAS uppermost rossete leaf
		G2 (S221F)	G5 (T220I)	C9 (Target, V219I)	C10 (L218L)	G2 (S221F)	G5 (T220I)	C9 (Target, V219I)	C10 (L218L)
1	+	G	G	C	C	G	G	C	C	Yes
2	+	G	3:2 (A:G)	5:1 (T:C)	5:1 (T:C)	G	1:1 (A:G)	T homo	T homo	Yes
3	+	G	1:4	T homo	T homo	G	A homo	T homo	T homo	No
4	+	G	1:6	T homo	T homo	G	G	T homo	T homo	Yes
5	+	G	1:1	2:1	2:1	G	G	2:1 (T:C)	2:1 (T:C)	No
6	+	G	1:6	2:5	1:2	G	1:1	2:1	2:1	Yes
7	+	G	A homo	T homo	T homo	G	4:1	2:1	2:1	Yes
8	+	G	1:1	T homo	T homo	G	2:1	T homo	T homo	No
9	+	3:2 (A:G)	2:1	T homo	T homo	G	5:1	9:1	9:1	Yes
10	+	G	G	C	C	G	G	C	C	Yes
11*	n.e.	n.e.				n.e.				n.e.
12	+	G	1:3	1:4	1:3	G	1:2	2:3	2:3	Yes
13	+	G	1:3	2:5	1:2	G	1:2	1:2	1:2	Yes
14	+	G	A homo	1:1	1:1	G	A homo	1:6	1:3	Yes
15*	n.e.	n.e.				n.e.				n.e.
16	+	G	1:5	1:4	1:4	G	1:2	1:2	1:2	Yes
17	+	G	G	T homo	T homo	G	G	T homo	T homo	Yes
18	+	G	G	T homo	T homo	G	G	T homo	T homo	Yes
19	+	G	4:3	1:1	T homo	G	1:1	1:2	T homo	Yes
20	+	G	3:2	T homo	T homo	G	1:3	T homo	T homo	Yes
21	+	G	A homo	T homo	T homo	1:7	12:1	T homo	T homo	No
Col-0**	-	G	G	C	C
* not germinated
** Representative of three plants
n.e., not examined
The construct name: psbA655-2
line	ptpTALECD	Sanger seq.								Could seeds be obtained?
		11 DAS old first true leaf				23 DAS uppermost rossete leaf
		G3 (S221F)	G6 (T220I)	C10 (V219I, Target)	C11 (L218L)	G3 (S221F)	G6 (T220I)	C10 (V219I, Target)	C11 (L218L)
1	+	10:1 (A:G)	3:1 (A:G)	T homo	T homo	1:1 (A:G)	A homo	T homo	T homo	Yes
2	+	n.e. because the palnts were too small to be sampled				A homo	2:1 (A:G)	T homo	T homo	Yes
3	+					1:2	1:3	T homo	T homo	No
5	+					A homo	2:1	T homo	T homo	No
6	+	A homo	7:1	T homo	T homo	A homo	1:4	5:2 (T:C)	5:2 (T:C)	Yes
7*	n.e.	n.e.				n.e.				n.e.
8*	n.e.									n.e.
9	+	A homo	1:2	T homo	T homo	A homo	G	T homo	T homo	Yes
10*	n.e.	n.e.				n.e.				n.e.
11	+	1:1	6:1	T homo	T homo	A homo	G	T homo	T homo	Yes
12	+	G	A homo	T homo	T homo	G	A homo	T homo	T homo	Yes
13*	n.e.	n.e.				n.e.				n.e.
14	+	7:1	A homo	T homo	T homo	A homo	1:1	T homo	T homo	Yes
Col-0**	-	G	G	C	C
*not germinated
** Representative of three plants
n.e., not examined

## Sheet: Table S3
Supplementary Table 3. Genotypes of T1 plants of psbA752-6_v2.
Back- ground	line	ptpTALECD_v2	Sanger seq					Could seeds be obtained?
			11 or 16 days after stratification (DAS)**
			G3 (H252Y)	G5 (A251V, target)	G8*** (A250V)	C9*** (A250T)	C12 (V249I)		*** If both G8 and C9 are substituted, A250 would change to Ile.
Col-0	1*	n.e.	n.e.					n.e.
	2	+	1:2 (A:G)	A homo	G	1:1 (T:C)	C	Yes
	3	+	1:2	1:1 (A:G)	G	C	C	Yes
	4	+	3:1	A homo	G	5:1	C	Yes
	5	+	1:1	A homo	G	C	C	Yes
	6	+	G	A homo	G	1:1	C	Yes
	7	+	1:1	G	G	C	C	Yes
	8	+	4:5	A homo	G	1:3	C	Yes
	9	+	G	A homo	G	C	C	No
	10	+	A homo	1:1	G	C	C	No
	11	+	1:1	1:5	G	1:6	C	Yes
	12	+	1:1	A homo	G	2:1	C	No
	13*	n.e.	n.e.					n.e.
	14*							n.e.
	15	+	A homo	A homo	G	1:4	C	No
	16	+	3:1	4:3	G	1:5	C	Yes
	17	+	1:6	A homo	G	5:2	C	No
	18*	n.e.	n.e.					n.e.
	19	+	G	G	G	C	C	Yes
	20	+	1:2	10:1	G	1:8	C	No
	21*	n.e.	n.e.					n.e.
	22	+	1:2	2:1	G	4:1	C	Yes
	23	+	1:2	1:1	G	C	C	Yes
	24	+	2:1	A homo	G	C	C	Yes
	25	+	8:1	3:2	G	C	C	No
	26	+	G	A homo	G	C	C	Yes
	27*	n.e.	n.e.					n.e.
	28	+	2:3	4:3	G	C	C	No
	29	+	1:3	2:1	G	1:2	C	No
	30	+	5:2	16:1	G	1:5	C	Yes
	31	+	1:2	A homo	G	1:1	C	Yes
	32	+	G	G	G	C	C	Yes
	33	+	8:1	A homo	G	T homo	C	No
	34	+	G	G	G	C	C	Yes
	35	+	1:1	6:1	G	C	C	Yes
	36*	n.e.	n.e.					n.e.
psbA655-1_4-31 (V219I Line 1)	1	+	A homo	G	G	C	C	Yes
	2	+	4:1	4:3	G	1:1	C	Yes
	3	+	G	G	G	C	C	n.t.
	4	+	5:1	9:1	G	C	C	Yes
	5	+	1:4	A homo	G	C	C	Yes
	6	+	G	G	G	C	C	n.t.
	7	+	5:4	A homo	G	3:1	C	Yes
	8	+	3:4	2:1	G	1:6	C	Yes
	9	+	A homo	10:1	G	C	C	Yes
	10	+	G	1:1	G	C	C	Yes
	11	+	2:1	4:1	G	1:1	C	No
	12	+	G	A homo	G	C	C	Yes	T2 progenies of this plant were subjected to metribuzin resistance test and other phenotyping assays.
	13	+	G	1:2	G	1:2	C	Yes
	14	+	G	4:1	G	1:2	C	Yes
	15	+	A homo	A homo	G	C	C	Yes
	16	+	G	G	G	C	C	n.t.
	17	+	1:1	9:1	G	1:9	C	Yes
	18	+	G	G	G	1:1	C	Yes
	19	+	A homo	A homo	G	C	C	Yes
	20	+	G	G	G	C	C	n.t.
	21	+	1:16	A homo	G	T homo	C	Yes
	22	+	A homo	A homo	G	C	C	Yes
	23	+	1:2	1:3	G	C	C	Yes
	24	+	3:4	1:1	G	1:2	C	Yes
	25	+	2:3	1:1	G	1:8	C	Yes
	26	+	G	A homo	G	C	C	Yes
	27	+	1:3	A homo	G	C	C	Yes
	28	+	1:8	1:1	G	C	C	Yes
	29*	n.e.	n.e.					n.t.
	30	+	1:2	1:1	G	T homo	C	No
	31	+	G	1:3	G	C	C	Yes
	32	+	1:1	A homo	G	C	C	Yes
psbA655-1_17-6 (V219I Line 2)	1	+	3:2	A homo	G	1:1	C	Yes
	2	+	1:3	5:2	G	1:1	C	No
	3	+	1:4	5:1	G	C	C	Yes
	4	+	G	G	G	C	C	n.t.
	5	+	A homo	A homo	G	T homo	C	No
	6	+	1:1	A homo	G	C	C	Yes	T2 progenies of this plant were subjected to metribuzin resistance test and other phenotyping assays.
	7	+	G	G	G	C	C	No
	8	+	1:2	3:4	G	1:2	1:3 (T:C)	Yes
	9	+	1:2	1:2	G	C	C	Yes
	10	+	G	3:1	G	3:1	C	Yes
	11	+	1:8	2:3	G	C	C	Yes
	12	+	A homo	A homo	G	C	C	Yes
	13	+	1:3	1:1	G	C	C	Yes
	14	+	1:6	5:1	G	1:1	C	Yes
	15	+	G	G	G	C	C	n.t.
	16	+	G	9:1	G	1:1	C	Yes
	17	+	1:4	A homo	1:2 (A:G)	2:3	C	Yes
	18	+	4:1	A homo	G	1:2	C	No
	19	+	A homo	1:5	G	C	C	Yes
	20	+	2:1	1:1	G	1:1	C	Yes
	21	+	G	2:3	G	1:2	C	Yes
	22	+	G	2:1	G	4:3	C	Yes
	23	+	1:2	7:1	G	1:4	C	No
	24	+	G	1:2	G	1:1	C	Yes
	25	+	2:3	1:4	G	1:3	C	Yes
	26	+	G	1:1	G	1:1	C	Yes
	27*	n.e.	n.e.					n.t.
	28	+	2:1	8:1	G	C	C	Yes
	29	+	1:1	A homo	G	3:1	C	No
Col-0****		-	G	G	G	C	C
* not germinated
** Plants of Col-0 background were sampled at 16 DAS and the other plants were sampled at 11 DAS.
**** Representative of three plants
n.e., not examined
n.t., not transferred to soil
DNA was extracted from a true leaf.

## Sheet: Table S4
Supplementary Table 4. Genotypes of T2 plants of psbA655-1 and psbA752-6_v2.
The construct name: psbA655-1								The construct name: psbA752-6_v2
line			ptpTALECD	Sanger seq.				Back- ground	line			ptpTALECD_v2	Sanger seq.
				G5 (T220I)	C9 (V219I, Target)	C10 (L218L)							11 or 16 days after stratification (DAS)*
													G3 (H252Y)	G5 (A251V, target)	G8** (A250V)	C9** (A250T)	** If both G8 and C9 are substituted, A250 would change to Ile.
4	T1		+	1:6 (A:G)	T homo	T homo		Col-0	2	T1		+	1:2 (A:G)	A homo	G	1:1 (T:C)
	T2	1	-	G	T homo	T homo				T2	1	-	G	A homo	G	T homo
		2	-	G	T homo	T homo					2	-	G	A homo	G	T homo
		3	-	G	T homo	T homo					3	-	G	A homo	G	C
		4	-	G	T homo	T homo					4	-	G	A homo	G	C
		5	+	1:1	T homo	T homo					5	-	G	A homo	G	C
		6	+	G	T homo	T homo					6	-	G	A homo	G	T homo
		7	+	G	T homo	T homo					7	-	G	A homo	G	C
		8	+	G	T homo	T homo					8	-	G	A homo	G	T homo
		31	-	G	T homo	T homo			4	T1		+	3:1	A homo	G	5:1
		32	-	G	T homo	T homo				T2	1	-	G	A homo	G	T homo
		33	-	G	T homo	T homo					2	-	G	A homo	G	T homo
		34	-	G	T homo	T homo					3	-	G	A homo	G	T homo
		35	-	G	T homo	T homo					4	-	G	A homo	G	T homo
		36	-	G	T homo	T homo					5	-	G	A homo	G	T homo
17	T1		+	G	T homo	T homo					6	-	G	A homo	G	T homo
	T2	1	-	G	T homo	T homo					7	-	G	A homo	G	T homo
		2	-	G	T homo	T homo					8	-	G	A homo	G	T homo
		3	-	G	T homo	T homo			5	T1		+	1:1	A homo	G	C
		4	-	n.e.						T2	1	-	G	G	G	T homo
		5	-	G	T homo	T homo					2	-	G	G	G	T homo
		6	-	G	T homo	T homo					3	-	G	G	G	T homo
		7	-	G	T homo	T homo					4	-	G	A homo	G	C
		8	+	G	T homo	T homo					5	-	G	A homo	G	C
		9	+	G	T homo	T homo					6	-	G	A homo	G	C
		10	+	G	T homo	T homo					7	-	G	G	G	T homo
18	T1		+	G	T homo	T homo					8	-	G	G	G	T homo
	T2	1	-	G	T homo	T homo			6	T1		+	G	A homo	G	1:1
		2	-	G	T homo	T homo				T2	1	-	G	A homo	G	T homo
		3	-	G	T homo	T homo					2	-	G	G	G	T homo
		4	-	G	T homo	T homo					3	-	G	G	G	T homo
		5	-	G	T homo	T homo					4	-	G	A homo	G	T homo
		6	+	G	T homo	T homo					5	-	G	A homo	G	T homo
		7	-	G	T homo	T homo					6	-	G	A homo	G	T homo
		8	-	G	T homo	T homo					7	-	G	A homo	G	T homo
Col-0			-	G	C	C					8	-	G	G	G	T homo
n.e., not examined									8	T1		+	4:5	A homo	G	1:3
										T2	1	-	G	G	G	C
											2	-	G	G	G	C
											3	-	G	G	G	C
											4	-	G	G	G	C
											5	-	G	G	G	C
											6	-	G	G	G	C
											7	-	G	G	G	C
											8	-	G	G	G	C
									24	T1		+	2:1	A homo	G	C
										T2	1	-	G	A homo	G	C
											2	-	G	A homo	G	C
											3	-	G	A homo	G	C
											4	-	G	A homo	G	C
											5	-	G	A homo	G	C
											6	-	G	A homo	G	C
											7	-	G	A homo	G	C
											8	-	G	A homo	G	C
									26	T1		+	G	A homo	G	C
										T2	1	-	G	A homo	G	C
											2	-	G	A homo	G	C
											3	-	G	A homo	G	C
											4	-	G	A homo	G	C
											5	-	G	A homo	G	C
											6	-	G	A homo	G	C
											7	-	G	A homo	G	C
											8	-	G	G	G	T homo
									31	T1		+	1:2	A homo	G	1:1
										T2	1	-	G	G	G	T homo
											2	-	G	G	G	T homo
											3	-	G	G	G	T homo
											4	-	G	G	G	C
											5	-	G	G	G	C
											6	-	G	G	G	T homo
											7	-	G	G	G	T homo
											8	-	G	G	G	C
								psbA655-1_4-31 (V219I Line 1)	5	T1		+	1:4	A homo	G	C
										T2	1	-	A homo	A homo	G	C
											2	-	G	A homo	G	C
											3	-	A homo	A homo	G	T homo
											4	-	A homo	A homo	G	T homo
											5	-	A homo	A homo	G	C
											6	-	A homo	A homo	G	C
											7	-	A homo	A homo	G	T homo
											8	-	A homo	A homo	G	G
									12	T1		+	G	A homo	G	C
										T2	1	-	G	A homo	G	C	Sibling plants were subjected to the metribuzin resistance test and other phenotyping assays.
											2	-	G	A homo	G	C
											3	-	G	A homo	G	C
											4	-	G	A homo	G	C
											5	-	G	A homo	G	C
											6	-	G	A homo	G	C
											7	-	G	A homo	G	C
											8	-	G	A homo	G	C
									26	T1		+	G	A homo	G	C
										T2	1	-	G	A homo	G	C
											2	-	G	A homo	G	C
											3	-	G	A homo	G	C
											4	-	G	A homo	G	C
											5	-	G	A homo	G	C
											6	-	G	A homo	G	C
											7	-	G	A homo	G	C
											8	-	G	A homo	G	C
									27	T1		+	1:3	A homo	G	C
										T2	1	-	G	G	G	T homo
											2	-	G	G	G	T homo
											3	-	A homo	G	G	T homo
											4	-	G	G	G	T homo
											5	-	G	G	G	T homo
											6	-	G	G	G	C
											7	-	G	G	G	C
											8	-	G	G	G	T homo
									32	T1		+	1:1	A homo	G	C
										T2	1	-	G	A homo	G	T homo
											2	-	G	A homo	G	C
											3	-	G	A homo	G	T homo
											4	-	G	A homo	G	C
											5	-	A homo	A homo	G	T homo
											6	-	G	A homo	G	C
											7	-	G	A homo	G	T homo
											8	-	A homo	A homo	G	T homo
								psbA655-1_17-6 (V219I Line 2)	1	T1		+	3:2	A homo	G	1:1
										T2	1	-	G	A homo	G	T homo
											2	-	G	A homo	G	T homo
											3	-	G	A homo	G	T homo
											4	-	G	A homo	G	T homo
											5	-	G	A homo	G	T homo
											6	-	G	A homo	G	T homo
											7	-	G	A homo	G	T homo
											8	-	G	A homo	G	T homo
									6	T1		+	1:1	A homo	G	C
										T2	1	-	G	A homo	G	C	Sibling plants were subjected to the metribuzin resistance test and other phenotyping assays.
											2	-	G	A homo	G	C
											3	-	G	A homo	G	C
											4	-	G	A homo	G	C
											5	-	G	A homo	G	C
											6	-	G	A homo	G	C
											7	-	G	A homo	G	C
											8	-	G	A homo	G	C
									12	T1		+	A homo	A homo	G	C
										T2	1	-	G	A homo	G	C
											2	-	G	A homo	G	C
											3	-	A homo	A homo	G	C
											4	-	G	A homo	G	C
											5	-	G	A homo	G	C
											6	-	G	A homo	G	C
											7	-	G	A homo	G	C
											8	-	G	A homo	G	C
									17	T1		+	1:4	A homo	1:2 (A:G)	2:3
										T2	1	-	G	A homo	G	C
											2	-	G	A homo	G	C
											3	-	G	A homo	G	C
											4	-	G	A homo	G	C
											5	-	G	A homo	G	C
											6	-	G	A homo	G	C
											7	-	G	A homo	G	C
											8	-	G	A homo	G	C
								Col-0***				-	G	G	G	C
								* T1 plants of Col-0 background were sampled at 16 DAS and the other plants were sampled at 11 DAS.
								*** Representative of three plants

## Sheet: Table S5
Supplementary Table 5. T1 and T2 plants whose progenies were subjected to metribuzin resistance test and other phenotyping assays.
Generation	Mutation	Type	Mutant name	Shortened name
T1	V219I & A251V	Double mutant	psbA655-1_4-31 + psbA752-6_v2_12	V219I & A251V Line 1
	V219I & A251V	Double mutant	psbA655-1_17-6 + psbA752-6_v2_6	V219I & A251V Line 2
T2	V219I	Single mutant	psbA655-1_4-31	V219I Line 1
	V219I	Single mutant	psbA655-1_17-6	V219I Line 2
	A251V	Single mutant	psbA752-6_v2_2-7	A251V Line 1
	A251V	Single mutant	psbA752-6_v2_5-6	A251V Line 2
	A251V	Single mutant	psbA752-6_v2_24-2	A251V Line 3
	A251V	Single mutant	psbA752-6_v2_26-7	A251V Line 4
	A250T	Single mutant	psbA752-6_v2_5-7	A250T Line 1
	A250T	Single mutant	psbA752-6_v2_6-3	A250T Line 2
	A250T & A251V	Double mutant	psbA752-6_v2_2-6	A250T & A251V Line 1
	A250T & A251V	Double mutant	psbA752-6_v2_4-5	A250T & A251V Line 2
	V219I & A251V	Double mutant	psbA655-1_4-31 + psbA752-6_v2_12-2	V219I & A251V Line 3
	V219I & A251V	Double mutant	psbA655-1_4-31 + psbA752-6_v2_26-3	V219I & A251V Line 4
	V219I & A251V	Double mutant	psbA655-1_17-6 + psbA752-6_v2_6-5	V219I & A251V Line 5

## Sheet: Table S6
Supplementary Table 6. Base editing frequency of T1 plants of psbA752-6_v2 (V219I mutants background). h/c, heteroplasmy or chimera; homo, homoplasmy.
Construct name	CD half (Left-Right)	Bacground	Type	Position in the target window														Nos. of T1 plants
				1	2	3	4	5	6	7	8	9	10	11	12	13	14
psbA752-6_v2	1397C-1397N	psbA655-1_4-31 (V219I Line 1)	h/c			15		15				10						31
			homo			5		10				2
		psbA655-1_17-6 (V219I Line 2)	h/c			16		18			1	16			1			28
			homo			3		7				1
			5'-	G	T	G	A	G	C	A	G	C	T	A	C	A	A	-3'
		coding strand	3'-	C	A	C	T	C	G	T	C	G	A	T	G	T	T	-5'
					↓			↓			↓			↓
				C	A	T	T	T	G	T	C	A	A	T	A
				H252Y			A251V			A250V			V249I
									Special target	T	T	G
										A250T
										T	T	A
										A250I

## Sheet: Table S7
Supplementary Table 7. The sequences that the TALE domains bind to.
Consturuct name	TALE Left binding sequence (5' to 3')	TALE Right binding sequence (5' to 3')
psbA655-1	GGTTTCCCTGATCAAACT	TTAGTGCTATGCATGGTT
psbA655-2	GGTTTCCCTGATCAAAC	TTAGTGCTATGCATGGTTC
psbA752-1	GAAGAAACTTACAACAT	CAATCGGCCAAAATA
psbA752-2	TACAACAT	CAATCGGCCAAAATA
psbA752-3	AAGAAGAAGAAACTTACAACA	CAATCGGCCAAAATAA
psbA752-4	AAGAAGAAGAAACTTACAAC	CAATCGGCCAAAATAAC
psbA752-5_v1	AAGAAGAAGAAACTTACAACA	CAATCGGCCAAAATAACCGT
psbA752-5_v2	CAATCGGCCAAAATAACCGT	AAGAAGAAGAAACTTACAACA
psbA752-6_v1	AAGAAGAAGAAACTTACAACA	CAATCGGCCAAAATAACC
psbA752-6_v2	CAATCGGCCAAAATAACC	AAGAAGAAGAAACTTACAACA
psbA752-7	CAATCGGCCAAAATAACCG	AAGAAGAAGAAACTTACAAC
psbA752-8	CAATCGGCCAAAATAACCG	AAGAAGAAGAAACTTACAACA

## Sheet: Table S8
Supplementary Table 8. Primer sequences used in this study.
Primer name	Primer sequence (5' to 3')	Target gene
CTP_Fw	ATGGATTCACAGCTAGTCTTGTCTC	ptpTALECD ptpTALECD_v2
TAL_F1r	CCACTGTTTGCCGACGCCAA
psbA_qFw	CCGTCTGGGTATGCGTCCTT	psbA
psbA655_fsRv	CACGTCCTTGACTATCAACTACTGA
PEX4_qFw	CTGCGACTCAGGGAATCTTCTA	PEX4
PEX4_qRv	TCATCCTTTCTTAGGCATAGCG
petD_qFw	ATGGGAGTAACAAAAAAACC	petD
petD_qRv	GGCAATGGTACCAAGAATAA
